# Supplementary material for: Phylogenomic reconstruction of lactic acid bacteria: an update
Source: BMC Evol Biol. 2011 Jan 1;11:1. doi: 10.1186/1471-2148-11-1 (PMC3024227; doi:10.1186/1471-2148-11-1)
Supplement: Additional file 2 — Table S2. Summary of 232 one-to-one orthologs used in LAB phylogenomic inference and their functional categories based on COG annotation. [file 1471-2148-11-1-S2.XLS]

## Sheet: Sheet1
List of 232 One-to-One Orthologs Used in LAB Phylogenomic Inference (Functional Categories Based on COG Database and Protein Annotations in NCBI Database)
Ortholog No.	Protein Name	Lactobacillus brevis ATCC 367	Lb. acidophilus NCFM	Lb. casei ATCC 334	Lb. casei BL23	Lb. delbrueckii subsp. bulgaricus ATCC 11842	Lb. delbrueckii subsp. bulgaricus ATCC BAA-365	Lb. fermentum IFO 3956	Lb. gasseri ATCC 33323	Lb. helveticus DPC 4571	Lb. johnsonii NCC 533	Lb. plantarum WCFS1	Lb. reuteri F275	Lb. reuteri JCM 1112	Lb. sakei subsp. sakei 23K	Lb. salivarius UCC118	Lc. lactis subsp. cremoris MG1363	Lc. lactis subsp. cremoris SK11	Lc. lactis subsp. lactis Il1403	Leuconostoc citreum KM20	L. mesenteroides subsp. mesenteroides ATCC 8293	Oenococcus oeni PSU-1	Pediococcus pentosaceus ATCC 25745	Streptococcus gordonii str. Challis substr. CH1	S. mutans UA159	S. thermophilus CNRZ1066	S. thermophilus LMD-9	S. thermophilus LMG 18311	Enterococcus faecalis V583	Bacillus subtilis subsp. subtilis str. 168
Translation, Ribosomal Structure and Biogenesis (TRSB; 69 genes)
1	16S rRNA-processing protein RimM	YP_795107	YP_194149	YP_806815	YP_001987750	YP_619227	YP_813243	YP_001844038	YP_814616	YP_001577661	NP_965316	NP_785228	YP_001271746	YP_001842081	YP_395332	YP_535525	YP_001032260	YP_809578	NP_267721	YP_001728481	YP_818944	YP_810391	YP_804350	YP_001450597	NP_721276	YP_141771	YP_820748	YP_139847	NP_815582	NP_389484
2	23S rRNA methyltransferase	YP_794759	YP_193273	YP_807492	YP_001988410	YP_619448	YP_813479	YP_001843079	YP_814184	YP_001576882	NP_964425	NP_784380	YP_001270912	YP_001841289	YP_396292	YP_536135	YP_001033318	YP_811657	NP_268029	YP_001728813	YP_819282	YP_810951	YP_804971	YP_001449674	NP_720634	YP_140519	YP_819667	YP_138632	NP_813857	NP_387977
3	30S ribosomal protein S11	YP_795771	YP_193239	YP_807656	YP_001988570	YP_618547	YP_812470	YP_001844306	YP_814159	YP_001576851	NP_964384	NP_784749	YP_001272041	YP_001842365	YP_396354	YP_536297	YP_001033599	YP_811935	NP_268226	YP_001728839	YP_817724	YP_810226	YP_804873	YP_001451210	NP_722299	YP_142237	YP_821192	YP_140322	NP_814029	NP_388023
4	30S ribosomal protein S12	YP_795801	YP_193211	YP_807688	YP_001988601	YP_618518	YP_812441	YP_001844335	YP_814131	YP_001576823	NP_964355	NP_784720	YP_001272071	YP_001842394	YP_396383	YP_535098	YP_001033794	YP_812127	NP_268419	YP_001728871	YP_817691	YP_810853	YP_804902	YP_001449524	NP_720809	YP_142123	YP_821099	YP_140205	NP_813997	NP_387991
5	30S ribosomal protein S13	YP_795772	YP_193238	YP_807657	YP_001988571	YP_618546	YP_812469	YP_001844307	YP_814158	YP_001576850	NP_964383	NP_784748	YP_001272042	YP_001842366	YP_396355	YP_536298	YP_001033600	YP_811936	NP_268227	YP_001728840	YP_817723	YP_810225	YP_804874	YP_001451211	NP_722300	YP_142238	YP_821193	YP_140323	NP_814028	NP_388022
6	30S ribosomal protein S2	YP_795482	YP_194132	YP_806802	YP_001987737	YP_619204	YP_813218	YP_001843530	YP_814630	YP_001577647	NP_965302	NP_785578	YP_001271286	YP_001841653	YP_395876	YP_535403	YP_001033671	YP_812007	NP_268310	YP_001728261	YP_818670	YP_810549	YP_804378	YP_001451251	NP_722329	YP_140504	YP_819651	YP_138617	NP_816049	NP_389531
7	30S ribosomal protein S4	YP_795395	YP_193683	YP_806471	YP_001987414	YP_618786	YP_812718	YP_001843303	YP_815033	YP_001577241	NP_964806	NP_785803	YP_001271105	YP_001841482	YP_395454	YP_535968	YP_001031651	YP_808330	NP_266440	YP_001727494	YP_819292	YP_810921	YP_804780	YP_001451346	NP_722420	YP_142322	YP_821274	YP_140406	NP_816682	NP_390844
8	30S ribosomal protein S5	YP_795779	YP_193231	YP_807664	YP_001988578	YP_618539	YP_812462	YP_001844314	YP_814151	YP_001576844	NP_964376	NP_784741	YP_001272049	YP_001842373	YP_396362	YP_536305	YP_001033607	YP_811943	NP_268238	YP_001728846	YP_817716	YP_810218	YP_804881	YP_001451218	NP_722307	YP_142245	YP_821200	YP_140330	NP_814021	NP_388014
9	30S ribosomal protein S7	YP_795800	YP_193212	YP_807687	YP_001988600	YP_618519	YP_812442	YP_001844334	YP_814132	YP_001576824	NP_964356	NP_784721	YP_001272070	YP_001842393	YP_396382	YP_535099	YP_001033793	YP_812126	NP_268418	YP_001728870	YP_817692	YP_810852	YP_804901	YP_001449525	NP_720810	YP_142122	YP_821098	YP_140204	NP_813998	NP_387992
10	30S ribosomal protein S9	YP_795763	YP_193247	YP_807640	YP_001988556	YP_618555	YP_812478	YP_001844298	YP_814167	YP_001576859	NP_964392	NP_784764	YP_001272033	YP_001842357	YP_396335	YP_536289	YP_001033781	YP_812114	NP_268410	YP_001728829	YP_817735	YP_810236	YP_804865	YP_001449678	NP_720640	YP_140525	YP_819673	YP_138638	NP_816829	NP_388031
11	50S ribosomal protein L1	YP_794765	YP_193283	YP_807465	YP_001988385	YP_619441	YP_813471	YP_001843085	YP_814200	YP_001576890	NP_964436	NP_784388	YP_001270916	YP_001841294	YP_396284	YP_536129	YP_001033524	YP_811852	NP_268157	YP_001728791	YP_817770	YP_810944	YP_804965	YP_001450734	NP_721961	YP_142148	YP_821124	YP_140231	NP_816350	NP_387984
12	50S ribosomal protein L10	YP_794766	YP_193292	YP_807459	YP_001988379	YP_619436	YP_813466	YP_001843087	YP_814204	YP_001576898	NP_964440	NP_784389	YP_001270920	YP_001841298	YP_396280	YP_536128	YP_001032518	YP_809327	NP_267425	YP_001728790	YP_817771	YP_810943	YP_804964	YP_001450479	NP_721355	YP_140947	YP_820036	YP_139058	NP_816349	NP_387985
13	50S ribosomal protein L11	YP_794764	YP_193282	YP_807466	YP_001988386	YP_619442	YP_813472	YP_001843084	YP_814199	YP_001576889	NP_964435	NP_784387	YP_001270915	YP_001841293	YP_396285	YP_536130	YP_001033525	YP_811853	NP_268158	YP_001728792	YP_817769	YP_810945	YP_804966	YP_001450735	NP_721962	YP_142149	YP_821125	YP_140232	NP_816351	NP_387983
14	50S ribosomal protein L15	YP_795777	YP_193233	YP_807662	YP_001988576	YP_618541	YP_812464	YP_001844312	YP_814153	YP_001576846	NP_964378	NP_784743	YP_001272047	YP_001842371	YP_396360	YP_536303	YP_001033605	YP_811941	NP_268236	YP_001728844	YP_817718	YP_810220	YP_804879	YP_001451216	NP_722305	YP_142243	YP_821198	YP_140328	NP_814023	NP_388016
15	50S ribosomal protein L17	YP_795769	YP_193241	YP_807654	YP_001988568	YP_618549	YP_812472	YP_001844304	YP_814161	YP_001576853	NP_964386	NP_784751	YP_001272039	YP_001842363	YP_396352	YP_536295	YP_001033597	YP_811933	NP_268224	YP_001728837	YP_817726	YP_810228	YP_804871	YP_001451208	NP_722297	YP_142235	YP_821190	YP_140320	NP_814031	NP_388025
16	50S ribosomal protein L19	YP_795105	YP_194147	YP_806813	YP_001987748	YP_619223	YP_813237	YP_001844035	YP_814618	YP_001577659	NP_965314	NP_785230	YP_001271743	YP_001842078	YP_395334	YP_535529	YP_001032953	YP_808915	NP_267030	YP_001728514	YP_818094	YP_810393	YP_804352	YP_001450663	NP_721659	YP_141539	YP_820532	YP_139630	NP_815580	NP_389486
17	50S ribosomal protein L20	YP_795197	YP_194386	YP_806912	YP_001987852	YP_619326	YP_813347	YP_001844125	YP_815207	YP_001577819	NP_965446	NP_785123	YP_001271833	YP_001842169	YP_396006	YP_535389	YP_001033285	YP_811625	NP_267999	YP_001727846	YP_818907	YP_810816	YP_804204	YP_001450323	NP_721125	YP_141495	YP_820477	YP_139585	NP_814654	NP_390763
18	50S ribosomal protein L5	YP_795784	YP_193227	YP_807669	YP_001988582	YP_618534	YP_812457	YP_001844319	YP_814147	YP_001576839	NP_964371	NP_784736	YP_001272054	YP_001842378	YP_396366	YP_536310	YP_001033614	YP_811949	NP_268244	YP_001728850	YP_817712	YP_810214	YP_804886	YP_001451223	NP_722312	YP_142250	YP_821205	YP_140335	NP_814016	NP_388009
19	50S ribosomal protein L6	YP_795781	YP_193229	YP_807666	YP_001988580	YP_618537	YP_812460	YP_001844316	YP_814149	YP_001576842	NP_964374	NP_784739	YP_001272051	YP_001842375	YP_396364	YP_536307	YP_001033609	YP_811945	NP_268240	YP_001728848	YP_817714	YP_810216	YP_804883	YP_001451220	NP_722309	YP_142247	YP_821202	YP_140332	NP_814019	NP_388012
20	50S ribosomal protein L7/L12	YP_794767	YP_193293	YP_807458	YP_001988378	YP_619435	YP_813465	YP_001843088	YP_814205	YP_001576899	NP_964441	NP_784390	YP_001270921	YP_001841299	YP_396279	YP_536127	YP_001032519	YP_809326	NP_267424	YP_001728789	YP_817772	YP_810942	YP_804963	YP_001450478	NP_721358	YP_140948	YP_820037	YP_139059	NP_816348	NP_387986
21	50S ribosomal protein L9	YP_794226	YP_192950	YP_805422	YP_001986100	YP_618248	YP_812145	YP_001842827	YP_813867	YP_001576595	NP_964026	NP_783877	YP_001270624	YP_001841007	YP_394624	YP_536612	YP_001033087	YP_808768	NP_266901	YP_001727450	YP_819410	YP_809671	YP_803564	YP_001449349	NP_722424	YP_142325	YP_821277	YP_140409	NP_813824	NP_391930
22	alanyl-tRNA synthetase	YP_795360	YP_193339	YP_806062	YP_001986827	YP_619393	YP_813417	YP_001843337	YP_814264	YP_001576937	NP_964500	NP_785763	YP_001271138	YP_001841515	YP_395000	YP_536002	YP_001033172	YP_811486	NP_267880	YP_001727744	YP_818043	YP_810728	YP_804746	YP_001450848	NP_721078	YP_140872	YP_819970	YP_138982	NP_815100	NP_390618
23	aspartyl/glutamyl-tRNA amidotransferase subunit A	YP_795737	YP_193444	YP_806294	YP_001987166	YP_618586	YP_812503	YP_001844288	YP_815305	YP_001577025	NP_965522	NP_784818	YP_001272024	YP_001842348	YP_396161	YP_536233	YP_001031536	YP_808211	NP_266319	YP_001728609	YP_819045	YP_811206	YP_804849	YP_001449752	NP_722139	YP_141971	YP_820937	YP_140044	NP_814475	NP_388550
24	aspartyl/glutamyl-tRNA amidotransferase subunit B	YP_795736	YP_193445	YP_806295	YP_001987167	YP_618587	YP_812504	YP_001844287	YP_815304	YP_001577026	NP_965521	NP_784819	YP_001272023	YP_001842347	YP_396160	YP_536232	YP_001031537	YP_808212	NP_266321	YP_001728608	YP_819044	YP_811205	YP_804848	YP_001449753	NP_722138	YP_141970	YP_820936	YP_140043	NP_814476	NP_388551
25	aspartyl-tRNA synthetase	YP_794910	YP_193821	YP_806743	YP_001987681	YP_618923	YP_812857	YP_001843649	YP_814687	YP_001577379	NP_965191	NP_785514	YP_001271325	YP_001841691	YP_395474	YP_535746	YP_001033465	YP_811795	NP_268122	YP_001727944	YP_818778	YP_810198	YP_804612	YP_001451308	NP_722389	YP_142296	YP_821254	YP_140378	NP_815646	NP_390633
26	cysteinyl-tRNA synthetase	YP_794757	YP_193271	YP_807494	YP_001988412	YP_619450	YP_813481	YP_001843077	YP_814182	YP_001576880	NP_964423	NP_784378	YP_001270910	YP_001841287	YP_396294	YP_536137	YP_001033295	YP_811636	NP_268008	YP_001728877	YP_817685	YP_811079	YP_804973	YP_001449668	NP_720628	YP_140515	YP_819662	YP_138628	NP_813855	NP_387975
27	dimethyladenosine transferase	YP_794647	YP_193142	YP_807756	YP_001988668	YP_618479	YP_812400	YP_001843005	YP_814055	YP_001576769	NP_964221	NP_784250	YP_001270820	YP_001841200	YP_396268	YP_535127	YP_001033150	YP_808702	NP_266846	YP_001728625	YP_819078	YP_811069	YP_803808	YP_001449514	NP_720801	YP_142130	YP_821106	YP_140213	NP_814674	NP_387923
28	D-tyrosyl-tRNA deacylase	YP_794903	YP_193819	YP_806755	YP_001987692	YP_618920	YP_812855	YP_001843628	YP_814685	YP_001577377	NP_965193	NP_785519	YP_001271323	YP_001841689	YP_395352	YP_535716	YP_001031477	YP_808142	NP_266264	YP_001728380	YP_818832	YP_809677	YP_804616	YP_001451090	NP_722337	YP_140575	YP_819719	YP_138686	NP_815649	NP_390637
29	elongation factor Ts	YP_795481	YP_194131	YP_806801	YP_001987736	YP_619203	YP_813217	YP_001843531	YP_814631	YP_001577646	NP_965301	NP_785577	YP_001271287	YP_001841654	YP_395875	YP_535404	YP_001033670	YP_812006	NP_268309	YP_001728260	YP_818669	YP_810550	YP_804379	YP_001451250	NP_722328	YP_140505	YP_819652	YP_138618	NP_816048	NP_389532
30	elongation factor Tu	YP_795518	YP_193737	YP_806555	YP_001987497	YP_618840	YP_812773	YP_001843434	YP_814975	YP_001577301	NP_964865	NP_785632	YP_001271253	YP_001841624	YP_395673	YP_535535	YP_001033305	YP_811646	NP_268018	YP_001727850	YP_818113	YP_810383	YP_804639	YP_001450060	NP_721137	YP_140901	YP_819998	YP_139012	NP_814000	NP_387994
31	glycyl-tRNA synthetase subunit alpha	YP_794927	YP_194066	YP_806722	YP_001987666	YP_619122	YP_813138	YP_001843658	YP_814926	YP_001577603	NP_965174	NP_785500	YP_001271341	YP_001841707	YP_395490	YP_535805	YP_001032767	YP_809150	NP_267251	YP_001728257	YP_818665	YP_810566	YP_804599	YP_001449884	NP_720889	YP_140918	YP_820011	YP_139029	NP_816056	NP_390405
32	glycyl-tRNA synthetase subunit beta	YP_794928	YP_194065	YP_806721	YP_001987665	YP_619121	YP_813137	YP_001843659	YP_814925	YP_001577602	NP_965173	NP_785499	YP_001271342	YP_001841708	YP_395491	YP_535804	YP_001032766	YP_809151	NP_267252	YP_001728256	YP_818664	YP_810568	YP_804598	YP_001449885	NP_720890	YP_140919	YP_820012	YP_139030	NP_816055	NP_390404
33	GTPase EngB	YP_795515	YP_193740	YP_806562	YP_001987501	YP_618843	YP_812776	YP_001843437	YP_814972	YP_001577304	NP_964868	NP_785629	YP_001271256	YP_001841627	YP_395670	YP_535435	YP_001032642	YP_809223	NP_267308	YP_001727785	YP_818985	YP_809896	YP_804636	YP_001450428	NP_721348	YP_140993	YP_820089	YP_139103	NP_815598	NP_390697
34	GTPase ObgE	YP_795511	YP_193830	YP_806571	YP_001987511	YP_618867	YP_812799	YP_001843442	YP_814699	YP_001577393	NP_964926	NP_785608	YP_001271260	YP_001841631	YP_395656	YP_535988	YP_001032241	YP_809612	NP_267743	YP_001728603	YP_818009	YP_810639	YP_804630	YP_001450189	NP_721213	YP_141850	YP_820820	YP_139922	NP_815246	NP_390670
35	GTP-binding protein Era	YP_794925	YP_194068	YP_806732	YP_001987670	YP_619124	YP_813140	YP_001843656	YP_814928	YP_001577605	NP_965176	NP_785502	YP_001271339	YP_001841705	YP_395488	YP_535788	YP_001031723	YP_808426	NP_266507	YP_001727989	YP_818262	YP_810563	YP_804601	YP_001450014	NP_721952	YP_141030	YP_820124	YP_139140	NP_816059	NP_390407
36	GTP-binding protein YqeH	YP_795195	YP_194381	YP_806905	YP_001987845	YP_619325	YP_813346	YP_001844123	YP_815204	YP_001577817	NP_965443	NP_785132	YP_001271831	YP_001842167	YP_396003	YP_535392	YP_001031591	YP_808266	NP_266377	YP_001727670	YP_819200	YP_810488	YP_804207	YP_001449761	NP_722120	YP_141966	YP_820931	YP_140039	NP_816493	NP_390445
37	GTP-dependent nucleic acid-binding protein EngD	YP_796148	YP_194657	YP_805520	YP_001986194	YP_619680	YP_813734	YP_001842895	YP_815519	YP_001578014	NP_965696	NP_786473	YP_001270718	YP_001841099	YP_394632	YP_536479	YP_001031372	YP_808066	NP_266162	YP_001727530	YP_817845	YP_809777	YP_805184	YP_001451367	NP_720491	YP_140438	YP_819596	YP_138549	NP_816891	NP_391972
38	histidyl-tRNA synthetase	YP_794909	YP_193820	YP_806744	YP_001987682	YP_618922	YP_812856	YP_001843648	YP_814686	YP_001577378	NP_965192	NP_785515	YP_001272423	YP_001842727	YP_395473	YP_535745	YP_001033467	YP_811797	NP_268124	YP_001727943	YP_818779	YP_810197	YP_804613	YP_001451310	NP_722390	YP_142298	YP_821256	YP_140380	NP_815647	NP_390634
39	isoleucyl-tRNA synthetase	YP_795570	YP_193710	YP_806505	YP_001987450	YP_618812	YP_812745	YP_001843398	YP_815003	YP_001577276	NP_964835	NP_785684	YP_001271202	YP_001841574	YP_395370	YP_535933	YP_001033308	YP_811648	NP_268020	YP_001727814	YP_818952	YP_810700	YP_804675	YP_001449984	NP_720994	YP_141149	YP_820230	YP_139249	NP_814739	NP_389426
40	leucyl-tRNA synthetase	YP_795226	YP_194462	YP_806126	YP_001986894	YP_619369	YP_813393	YP_001844170	YP_814295	YP_001577906	NP_964532	NP_784958	YP_001271889	YP_001842224	YP_396045	YP_535335	YP_001033014	YP_808847	NP_266972	YP_001727857	YP_818121	YP_810425	YP_804150	YP_001451053	NP_722247	YP_140649	YP_819776	YP_138760	NP_814544	NP_390910
41	lysyl-tRNA synthetase	YP_794278	YP_193205	YP_807697	YP_001988608	YP_618507	YP_812428	YP_001843040	YP_814126	YP_001576817	NP_964304	NP_784326	YP_001270878	YP_001841256	YP_396207	YP_536239	YP_001031741	YP_808446	NP_266529	YP_001728688	YP_817901	YP_809846	YP_805005	YP_001450052	NP_721187	YP_141102	YP_820185	YP_139201	NP_814062	NP_387963
42	methionyl-tRNA formyltransferase	YP_795130	YP_194180	YP_806841	YP_001987778	YP_619259	YP_813270	YP_001844067	YP_814590	YP_001577690	NP_965342	NP_785208	YP_001271766	YP_001842101	YP_395304	YP_535507	YP_001033401	YP_811737	NP_268050	YP_001727787	YP_818979	YP_810378	YP_804331	YP_001449913	NP_720921	YP_141780	YP_820755	YP_139856	NP_816733	NP_389455
43	methionyl-tRNA synthetase	YP_794644	YP_193139	YP_807766	YP_001988678	YP_618476	YP_812397	YP_001843002	YP_814052	YP_001576766	NP_964218	NP_784246	YP_001270817	YP_001841197	YP_396271	YP_535124	YP_001033037	YP_808816	NP_266948	YP_001727572	YP_817799	YP_811255	YP_803805	YP_001450809	NP_721973	YP_140866	YP_819962	YP_138976	NP_814668	NP_387919
44	peptide chain release factor 1	YP_795426	YP_193665	YP_806385	YP_001987316	YP_618765	YP_812697	YP_001843243	YP_815055	YP_001577220	NP_964785	NP_785842	YP_001271057	YP_001841438	YP_395746	YP_535482	YP_001031905	YP_808600	NP_266751	YP_001728735	YP_819244	YP_811099	YP_804813	YP_001450441	NP_721477	YP_141160	YP_820239	YP_139258	NP_816196	NP_391582
45	peptide deformylase	YP_795540	YP_193723	YP_806527	YP_001987472	YP_618826	YP_812759	YP_001843415	YP_814989	YP_001577289	NP_964849	NP_785660	YP_001271232	YP_001841603	YP_395697	YP_535542	YP_001031882	YP_808575	NP_266716	YP_001728360	YP_818811	YP_810396	YP_804655	YP_001449640	NP_720615	YP_140580	YP_819722	YP_138691	NP_816678	NP_389339
46	peptidyl-tRNA hydrolase	YP_794704	YP_193196	YP_807713	YP_001988624	YP_618496	YP_812417	YP_001843030	YP_814116	YP_001576808	NP_964293	NP_784315	YP_001270868	YP_001841247	YP_396218	YP_536249	YP_001031377	YP_808069	NP_266168	YP_001728696	YP_817893	YP_809839	YP_805016	YP_001451366	NP_720492	YP_140439	YP_819597	YP_138550	NP_814050	NP_387934
47	phenylalanyl-tRNA synthetase (beta subunit)	YP_795213	YP_194428	YP_806928	YP_001987869	YP_619341	YP_813362	YP_001844137	YP_815235	YP_001577855	NP_965471	NP_785071	YP_001271845	YP_001842181	YP_395250	YP_535376	YP_001031757	YP_808462	NP_266546	YP_001728401	YP_818190	YP_810808	YP_804187	YP_001451167	NP_722269	YP_142177	YP_821147	YP_140262	NP_816641	NP_390860
48	phenylalanyl-tRNA synthetase subunit alpha	YP_795174	YP_194369	YP_806887	YP_001987828	YP_619313	YP_813334	YP_001844105	YP_815192	YP_001577804	NP_965431	NP_785157	YP_001271812	YP_001842147	YP_395987	YP_535706	YP_001033446	YP_811772	NP_268086	YP_001727636	YP_817936	YP_810499	YP_804224	YP_001450158	NP_721857	YP_141652	YP_820649	YP_139740	NP_814845	NP_390742
49	phenylalanyl-tRNA synthetase subunit beta	YP_795173	YP_194368	YP_806886	YP_001987827	YP_619312	YP_813333	YP_001844104	YP_815191	YP_001577803	NP_965430	NP_785158	YP_001271811	YP_001842146	YP_395986	YP_535707	YP_001033445	YP_811771	NP_268085	YP_001727637	YP_817937	YP_810500	YP_804225	YP_001450160	NP_721855	YP_141650	YP_820646	YP_139738	NP_814846	NP_390741
50	prolyl-tRNA synthetase	YP_795475	YP_194125	YP_806795	YP_001987730	YP_619197	YP_813211	YP_001843537	YP_814637	YP_001577641	NP_965295	NP_785571	YP_001271295	YP_001841662	YP_395868	YP_535458	YP_001033653	YP_811988	NP_268284	YP_001727908	YP_818171	YP_810556	YP_804385	YP_001451117	NP_722104	YP_140629	YP_819759	YP_138740	NP_816030	NP_389539
51	putative dihydroxyacetone/glyceraldehyde kinase	YP_795121	YP_194170	YP_806832	YP_001987769	YP_619243	YP_813258	YP_001844058	YP_814599	YP_001577680	NP_965333	NP_785217	YP_001271757	YP_001842092	YP_395313	YP_535514	YP_001031562	YP_808236	NP_266346	YP_001727797	YP_818969	YP_810070	YP_804340	YP_001451007	NP_720695	YP_142204	YP_821175	YP_140289	NP_816724	NP_389466
52	putative metalloprotease	YP_794923	YP_194069	YP_806735	YP_001987673	YP_619126	YP_813142	YP_001843654	YP_814929	YP_001577606	NP_965177	NP_785504	YP_001271337	YP_001841703	YP_395486	YP_535790	YP_001032776	YP_809142	NP_267242	YP_001727987	YP_818260	YP_810561	YP_804603	YP_001450012	NP_721954	YP_141028	YP_820123	YP_139138	NP_816061	NP_390410
53	putative methyltransferase	YP_795486	YP_194133	YP_806804	YP_001987739	YP_619205	YP_813219	YP_001843528	YP_814629	YP_001577648	NP_965303	NP_785582	YP_001271283	YP_001841650	YP_395878	YP_535401	YP_001033665	YP_812000	NP_268298	YP_001728263	YP_818672	YP_810548	YP_804375	YP_001450884	NP_721049	YP_141911	YP_820872	YP_139984	NP_816326	NP_387915
54	putative methyltransferase	YP_794784	YP_193307	YP_807441	YP_001988361	YP_619413	YP_813438	YP_001843107	YP_814219	YP_001576910	NP_964456	NP_784466	YP_001270941	YP_001841319	YP_394957	YP_536112	YP_001031769	YP_808475	NP_266558	YP_001728779	YP_817782	YP_810931	YP_804950	YP_001450815	NP_721992	YP_140907	YP_820004	YP_139018	NP_816387	NP_387917
55	putative RNA methylase	YP_795177	YP_194371	YP_806890	YP_001987831	YP_619315	YP_813336	YP_001844108	YP_815194	YP_001577806	NP_965433	NP_785154	YP_001271815	YP_001842150	YP_395990	YP_535703	YP_001031917	YP_808613	NP_266763	YP_001727682	YP_819188	YP_810497	YP_804221	YP_001449839	NP_722052	YP_140675	YP_819799	YP_138786	NP_816051	NP_390743
56	ribosomal biogenesis GTPase	YP_794969	YP_193860	YP_806617	YP_001987560	YP_619143	YP_813162	YP_001843712	YP_814740	YP_001577423	NP_964961	NP_785403	YP_001271377	YP_001841742	YP_395605	YP_535610	YP_001032488	YP_809353	NP_267450	YP_001728214	YP_818246	YP_810592	YP_804470	YP_001450489	NP_721388	YP_141296	YP_820340	YP_139375	NP_815362	NP_389487
57	ribosome-associated sigma 54 modulation protein	YP_794802	YP_193579	YP_806169	YP_001986985	YP_618694	YP_812617	YP_001843148	YP_815132	YP_001577152	NP_964700	NP_784490	YP_001270970	YP_001841349	YP_395106	YP_536079	YP_001031960	YP_808654	NP_266799	YP_001728797	YP_817749	YP_810891	YP_803965	YP_001449926	NP_720939	YP_140788	YP_819902	YP_138905	NP_815466	NP_391411
58	ribosome-binding factor A	YP_795467	YP_194118	YP_806788	YP_001987723	YP_619190	YP_813204	YP_001843550	YP_814644	YP_001577634	NP_965288	NP_785564	YP_001271302	YP_001841669	YP_395858	YP_535465	YP_001033064	YP_808793	NP_266924	YP_001728369	YP_818820	YP_810058	YP_804392	YP_001449863	NP_720870	YP_140763	YP_819881	YP_138880	NP_814998	NP_389547
59	rRNA large subunit methyltransferase	YP_794242	YP_193017	YP_807949	YP_001988907	YP_618331	YP_812238	YP_001842837	YP_813920	YP_001576661	NP_964087	NP_783902	YP_001270640	YP_001841022	YP_394695	YP_534947	YP_001033659	YP_811994	NP_268291	YP_001727467	YP_819389	YP_809768	YP_805292	YP_001451371	NP_722445	YP_142347	YP_821299	YP_140432	NP_816639	NP_391903
60	rRNA methyltransferase	YP_795588	YP_193565	YP_806155	YP_001986971	YP_618681	YP_812604	YP_001843381	YP_815146	YP_001577138	NP_964686	NP_785702	YP_001271184	YP_001841560	YP_395092	YP_536027	YP_001032645	YP_809218	NP_267305	YP_001727900	YP_818142	YP_810716	YP_804691	YP_001450942	NP_722036	YP_140694	YP_819818	YP_138806	NP_816302	NP_388774
61	threonyl-tRNA synthetase	YP_795200	YP_194392	YP_806918	YP_001987858	YP_619332	YP_813352	YP_001844646	YP_815214	YP_001577828	NP_965452	NP_785120	YP_001272438	YP_001842741	YP_396010	YP_535386	YP_001033422	YP_811754	NP_268068	YP_001727841	YP_818145	YP_810082	YP_804197	YP_001450077	NP_721923	YP_140983	YP_820077	YP_139093	NP_816480	NP_390773
62	translation initiation factor IF-2	YP_795468	YP_194119	YP_806789	YP_001987724	YP_619191	YP_813205	YP_001843549	YP_814643	YP_001577635	NP_965289	NP_785565	YP_001271301	YP_001841668	YP_395859	YP_535464	YP_001033065	YP_808792	NP_266923	YP_001728370	YP_818821	YP_810057	YP_804391	YP_001449862	NP_720869	YP_140762	YP_819880	YP_138879	NP_814997	NP_389545
63	translation initiation factor IF-3	YP_795199	YP_194388	YP_806914	YP_001987854	YP_619328	YP_813349	YP_001844127	YP_815209	YP_001577821	NP_965448	NP_785121	YP_001271835	YP_001842171	YP_396008	YP_535387	YP_001033287	YP_811627	NP_268001	YP_001727844	YP_818909	YP_810818	YP_804202	YP_001450321	NP_721123	YP_141497	YP_820479	YP_139587	NP_814652	NP_390765
64	tRNA (guanine-N(1)-)-methyltransferase	YP_795106	YP_194148	YP_806814	YP_001987749	YP_619226	YP_813242	YP_001844037	YP_814617	YP_001577660	NP_965315	NP_785229	YP_001271745	YP_001842080	YP_395333	YP_535526	YP_001032261	YP_809577	NP_267720	YP_001728480	YP_818943	YP_810392	YP_804351	YP_001450596	NP_721277	YP_141770	YP_820747	YP_139846	NP_815581	NP_389485
65	tRNA (guanine-N(7))-methyltransferase	YP_795606	YP_194430	YP_806931	YP_001987872	YP_619343	YP_813364	YP_001844140	YP_815238	YP_001577857	NP_965474	NP_785069	YP_001271854	YP_001842190	YP_395247	YP_535373	YP_001033083	YP_808772	NP_266905	YP_001728343	YP_818696	YP_810810	YP_804185	YP_001449857	NP_720864	YP_141951	YP_820915	YP_140024	NP_814441	NP_390868
66	tRNA CCA-pyrophosphorylase	YP_794956	YP_193855	YP_806604	YP_001987543	YP_619147	YP_813166	YP_001843701	YP_814735	YP_001577418	NP_964956	NP_785420	YP_001271368	YP_001841733	YP_395615	YP_535599	YP_001032266	YP_809572	NP_267715	YP_001727967	YP_818238	YP_810586	YP_804570	YP_001450406	NP_721308	YP_140841	YP_819940	YP_138954	NP_815275	NP_390126
67	tRNA delta(2)-isopentenylpyrophosphate transferase	YP_795156	YP_194353	YP_806871	YP_001987809	YP_619304	YP_813324	YP_001844092	YP_815180	YP_001577792	NP_965419	NP_785175	YP_001271797	YP_001842132	YP_395937	YP_535447	YP_001031935	YP_808636	NP_266782	YP_001727715	YP_819163	YP_810527	YP_804239	YP_001450281	NP_721827	YP_141538	YP_820529	YP_139627	NP_815824	NP_389615
68	tRNA: m1A22 methyltransferase	YP_794933	YP_194059	YP_806718	YP_001987661	YP_619106	YP_813108	YP_001843679	YP_814921	YP_001577598	NP_965160	NP_785448	YP_001271347	YP_001841713	YP_395496	YP_535739	YP_001032789	YP_809129	NP_267228	YP_001728220	YP_818252	YP_810571	YP_804595	YP_001450294	NP_721816	YP_141608	YP_820612	YP_139698	NP_815101	NP_390397
69	valyl-tRNA synthetase	YP_795389	YP_193690	YP_806477	YP_001987420	YP_618791	YP_812723	YP_001843313	YP_815026	YP_001577255	NP_964813	NP_785796	YP_001271109	YP_001841486	YP_395459	YP_535963	YP_001033695	YP_812029	NP_268330	YP_001727505	YP_817819	YP_810919	YP_804774	YP_001449942	NP_722092	YP_140891	YP_819987	YP_139002	NP_816549	NP_390687
Replication/Repair/Recombination (RRR; 51 genes)
1	ATP-dependent DNA helicase	YP_795741	YP_193440	YP_806290	YP_001987162	YP_618582	YP_812499	YP_001844292	YP_815309	YP_001577021	NP_965526	NP_784814	YP_001272028	YP_001842352	YP_396166	YP_536237	YP_001032736	YP_809175	NP_267276	YP_001727753	YP_818053	YP_810050	YP_804852	YP_001450617	NP_721559	YP_141380	YP_820402	YP_139461	NP_814471	NP_388543
2	ATP-dependent DNA helicase RecG	YP_795120	YP_194169	YP_806831	YP_001987768	YP_619242	YP_813257	YP_001844057	YP_814600	YP_001577679	NP_965332	NP_785218	YP_001271756	YP_001842091	YP_395314	YP_535515	YP_001033759	YP_812094	NP_268401	YP_001728572	YP_818023	YP_810071	YP_804341	YP_001449735	NP_722150	YP_142059	YP_821039	YP_140139	NP_816723	NP_389469
3	ATP-dependent exonuclease, subunit A	YP_796346	YP_194035	YP_806707	YP_001987650	YP_618981	YP_812923	YP_001842853	YP_814844	YP_001577578	NP_965058	NP_786086	YP_001270663	YP_001841044	YP_395521	YP_536492	YP_001031369	YP_808063	NP_266160	YP_001728418	YP_818946	YP_809950	YP_805293	YP_001450693	NP_721846	YP_142051	YP_821020	YP_140130	NP_814843	NP_388944
4	ATP-dependent exonuclease, subunit B	YP_796347	YP_194036	YP_806708	YP_001987651	YP_618980	YP_812922	YP_001842852	YP_814845	YP_001577579	NP_965059	NP_786087	YP_001270662	YP_001841043	YP_395520	YP_536493	YP_001031368	YP_808062	NP_266159	YP_001728419	YP_818947	YP_809949	YP_805294	YP_001450694	NP_721847	YP_142052	YP_821021	YP_140131	NP_814842	NP_388943
5	ATP-dependent RNA helicase; cold shock	YP_795361	YP_193338	YP_806060	YP_001986825	YP_619394	YP_813418	YP_001843336	YP_814263	YP_001576934	NP_964499	NP_785764	YP_001271137	YP_001841514	YP_394998	YP_536003	YP_001031783	YP_808487	NP_266566	YP_001728511	YP_819049	YP_810823	YP_804747	YP_001449893	NP_720901	YP_142034	YP_821005	YP_140115	NP_815098	NP_390393
6	ATP-dependent RNA helicase; cold shock	YP_794694	YP_193191	YP_807727	YP_001988639	YP_618492	YP_812413	YP_001843025	YP_814111	YP_001576803	NP_964287	NP_784299	YP_001270851	YP_001841231	YP_396228	YP_535252	YP_001031721	YP_808425	NP_266506	YP_001727643	YP_817943	YP_811158	YP_805024	YP_001450886	NP_721043	YP_141913	YP_820874	YP_139986	NP_814588	NP_388339
7	chromosomal replication initiation protein	YP_794209	YP_192940	YP_805309	YP_001985991	YP_618238	YP_812135	YP_001842817	YP_813856	YP_001576583	NP_964015	NP_783867	YP_001270614	YP_001840997	YP_394614	YP_534907	YP_001031366	YP_808060	NP_266157	YP_001727278	YP_817546	YP_809648	YP_803554	YP_001449323	NP_720488	YP_140435	YP_819592	YP_138546	NP_813814	NP_387882
8	chromosome replication initiation / membrane attachment protein DnaB	YP_795202	YP_194394	YP_806920	YP_001987861	YP_619334	YP_813354	YP_001844129	YP_815216	YP_001577830	NP_965454	NP_785118	YP_001271837	YP_001842173	YP_396012	YP_535384	YP_001033081	YP_808774	NP_266907	YP_001727614	YP_818018	YP_810279	YP_804195	YP_001449825	NP_722227	YP_140738	YP_819855	YP_138857	NP_814621	NP_390777
9	DNA gyrase subunit A	YP_794214	YP_192945	YP_805314	YP_001985996	YP_618243	YP_812140	YP_001842822	YP_813861	YP_001576588	NP_964020	NP_783872	YP_001270619	YP_001841002	YP_394619	YP_534912	YP_001032742	YP_809169	NP_267267	YP_001727283	YP_817551	YP_809657	YP_803559	YP_001450518	NP_721501	YP_141638	YP_820637	YP_139726	NP_813819	NP_387888
10	DNA gyrase subunit B	YP_794213	YP_192944	YP_805313	YP_001985995	YP_618242	YP_812139	YP_001842821	YP_813860	YP_001576587	NP_964019	NP_783871	YP_001270618	YP_001841001	YP_394618	YP_534911	YP_001032913	YP_808949	NP_267061	YP_001727282	YP_817550	YP_809655	YP_803558	YP_001450712	NP_721651	YP_141867	YP_820835	YP_139939	NP_813818	NP_387887
11	DNA mismatch repair protein	YP_795354	YP_193343	YP_806069	YP_001986833	YP_619389	YP_813413	YP_001843343	YP_814269	YP_001576941	NP_964505	NP_785757	YP_001271143	YP_001841520	YP_395006	YP_535996	YP_001032113	YP_811414	NP_267801	YP_001727610	YP_819177	YP_810080	YP_804742	YP_001449579	NP_722181	YP_142095	YP_821074	YP_140176	NP_815125	NP_390736
12	DNA polymerase I	YP_795206	YP_194398	YP_806924	YP_001987865	YP_619338	YP_813358	YP_001844133	YP_815220	YP_001577834	NP_965458	NP_785114	YP_001271841	YP_001842177	YP_396016	YP_535380	YP_001033666	YP_812001	NP_268299	YP_001728398	YP_818196	YP_810275	YP_804191	YP_001449466	NP_720755	YP_142094	YP_821073	YP_140175	NP_814617	NP_390787
13	DNA polymerase III alpha subunit	YP_794937	YP_193838	YP_806583	YP_001987522	YP_618878	YP_812810	YP_001843683	YP_814707	YP_001577400	NP_964933	NP_785442	YP_001271351	YP_001841717	YP_395645	YP_535758	YP_001031833	YP_808538	NP_266652	YP_001727983	YP_818256	YP_810574	YP_804591	YP_001450622	NP_721575	YP_141558	YP_820552	YP_139649	NP_814777	NP_390801
14	DNA polymerase III PolC	YP_795474	YP_194124	YP_806794	YP_001987729	YP_619196	YP_813210	YP_001843538	YP_814638	YP_001577640	NP_965294	NP_785570	YP_001271296	YP_001841663	YP_395867	YP_535459	YP_001033651	YP_811985	NP_268281	YP_001727909	YP_818172	YP_810557	YP_804386	YP_001451113	NP_720597	YP_140494	YP_819645	YP_138606	NP_816029	NP_389540
15	DNA polymerase III subunit beta	YP_794210	YP_192941	YP_805310	YP_001985992	YP_618239	YP_812136	YP_001842818	YP_813857	YP_001576584	NP_964016	NP_783868	YP_001270615	YP_001840998	YP_394615	YP_534908	YP_001031367	YP_808061	NP_266158	YP_001727279	YP_817547	YP_809649	YP_803555	YP_001449324	NP_720489	YP_140436	YP_819593	YP_138547	NP_813815	NP_387883
16	DNA polymerase III subunit delta	YP_795523	YP_193732	YP_806549	YP_001987491	YP_618835	YP_812768	YP_001843427	YP_814980	YP_001577297	NP_964860	NP_785639	YP_001271248	YP_001841619	YP_395678	YP_535574	YP_001032105	YP_811423	NP_267810	YP_001728613	YP_819052	YP_810540	YP_804644	YP_001450878	NP_721056	YP_141129	YP_820210	YP_139227	NP_816094	NP_390434
17	DNA polymerase III subunit delta'	YP_794782	YP_193305	YP_807443	YP_001988363	YP_619415	YP_813440	YP_001843105	YP_814217	YP_001576908	NP_964454	NP_784464	YP_001270939	YP_001841317	YP_394955	YP_536114	YP_001031766	YP_808472	NP_266555	YP_001728780	YP_817781	YP_810932	YP_804952	YP_001450817	NP_721995	YP_140904	YP_820001	YP_139015	NP_816390	NP_387912
18	DNA polymerase III subunits gamma and tau	YP_794776	YP_193298	YP_807449	YP_001988369	YP_619421	YP_813446	YP_001843099	YP_814211	YP_001576902	NP_964448	NP_784458	YP_001270933	YP_001841311	YP_394949	YP_536119	YP_001033717	YP_812049	NP_268351	YP_001728785	YP_817776	YP_810937	YP_804957	YP_001450197	NP_721919	YP_141536	YP_820527	YP_139625	NP_816407	NP_387900
19	DNA repair ATPase	YP_795136	YP_194185	YP_806849	YP_001987787	YP_619264	YP_813275	YP_001844073	YP_814585	YP_001577695	NP_965347	NP_785198	YP_001271772	YP_001842106	YP_395297	YP_535431	YP_001032966	YP_808900	NP_267016	YP_001727761	YP_819064	YP_810775	YP_804325	YP_001450000	NP_721018	YP_141573	YP_820565	YP_139662	NP_814720	NP_390304
20	DNA repair protein RecO	YP_794926	YP_194067	YP_806731	YP_001987669	YP_619123	YP_813139	YP_001843657	YP_814927	YP_001577604	NP_965175	NP_785501	YP_001271340	YP_001841706	YP_395489	YP_535787	YP_001031430	YP_808097	NP_266214	YP_001727990	YP_818263	YP_810564	YP_804600	YP_001449353	NP_720508	YP_140460	YP_819614	YP_138572	NP_816058	NP_390406
21	DNA replication protein dnaD	YP_795027	YP_194031	YP_806702	YP_001987645	YP_618985	YP_812927	YP_001844004	YP_814840	YP_001577574	NP_965054	NP_785314	YP_001271517	YP_001841861	YP_395526	YP_535583	YP_001032791	YP_809127	NP_267226	YP_001727927	YP_818846	YP_810660	YP_804430	YP_001450292	NP_721817	YP_141581	YP_820574	YP_139670	NP_814884	NP_390116
22	DNA topoisomerase I	YP_794972	YP_193863	YP_806621	YP_001987564	YP_619140	YP_813159	YP_001843715	YP_814743	YP_001577426	NP_964964	NP_785400	YP_001271380	YP_001841745	YP_395600	YP_535613	YP_001032579	YP_809252	NP_267386	YP_001728008	YP_818229	YP_810595	YP_804463	YP_001450484	NP_721397	YP_141300	YP_820344	YP_139379	NP_815358	NP_389494
23	DNA topoisomerase IV subunit A	YP_794979	YP_193998	YP_806629	YP_001987572	YP_618974	YP_812916	YP_001843720	YP_814814	YP_001577547	NP_965027	NP_785392	YP_001271384	YP_001841749	YP_395586	YP_535765	YP_001032821	YP_809029	NP_267140	YP_001728377	YP_818829	YP_810601	YP_804456	YP_001450523	NP_721584	YP_141000	YP_820097	YP_139110	NP_815327	NP_389692
24	DNA topoisomerase IV subunit B	YP_794978	YP_193997	YP_806628	YP_001987571	YP_618973	YP_812915	YP_001843719	YP_814813	YP_001577546	NP_965026	NP_785393	YP_001271383	YP_001841748	YP_395587	YP_535764	YP_001032825	YP_809024	NP_267135	YP_001728378	YP_818830	YP_810600	YP_804457	YP_001450529	NP_721590	YP_140999	YP_820096	YP_139109	NP_815328	NP_389691
25	excinuclease ABC subunit A	YP_794825	YP_193595	YP_806198	YP_001987015	YP_618703	YP_812626	YP_001843170	YP_815117	YP_001577163	NP_964719	NP_784521	YP_001270990	YP_001841369	YP_395136	YP_536065	YP_001033266	YP_811603	NP_267975	YP_001727662	YP_817888	YP_810006	YP_803987	YP_001451131	NP_722167	YP_142081	YP_821059	YP_140162	NP_814510	NP_391396
26	excinuclease ABC subunit B	YP_794824	YP_193594	YP_806197	YP_001987014	YP_618702	YP_812625	YP_001843169	YP_815118	YP_001577162	NP_964718	NP_784520	YP_001270989	YP_001841368	YP_395135	YP_536066	YP_001031884	YP_808577	NP_266718	YP_001727661	YP_817887	YP_810004	YP_803986	YP_001450327	NP_721220	YP_141843	YP_820814	YP_139915	NP_814509	NP_391397
27	excinuclease ABC subunit C	YP_795512	YP_193829	YP_806567	YP_001987506	YP_618866	YP_812798	YP_001843441	YP_814698	YP_001577392	NP_964925	NP_785623	YP_001271259	YP_001841630	YP_395665	YP_535989	YP_001032994	YP_808873	NP_266996	YP_001728604	YP_818008	YP_810640	YP_804631	YP_001450129	NP_721620	YP_141662	YP_820658	YP_139751	NP_815127	NP_390727
28	exodeoxyribonuclease VII large subunit	YP_795141	YP_194189	YP_806854	YP_001987792	YP_619268	YP_813279	YP_001844078	YP_814581	YP_001577697	NP_965351	NP_785193	YP_001271777	YP_001842111	YP_395292	YP_535426	YP_001032972	YP_808892	NP_267010	YP_001727756	YP_819069	YP_810778	YP_804320	YP_001449995	NP_721013	YP_141578	YP_820570	YP_139667	NP_814715	NP_390310
29	formamidopyrimidine-DNA glycosylase	YP_795205	YP_194397	YP_806923	YP_001987864	YP_619337	YP_813357	YP_001844132	YP_815219	YP_001577833	NP_965457	NP_785115	YP_001271840	YP_001842176	YP_396015	YP_535381	YP_001031725	YP_808428	NP_266509	YP_001727611	YP_818015	YP_810277	YP_804192	YP_001450016	NP_721949	YP_141031	YP_820125	YP_139141	NP_814618	NP_390786
30	Holliday junction DNA helicase motor protein	YP_795368	YP_193332	YP_806046	YP_001986814	YP_619400	YP_813424	YP_001843331	YP_814257	YP_001576928	NP_964493	NP_785771	YP_001271132	YP_001841509	YP_394979	YP_536017	YP_001033727	YP_812059	NP_268364	YP_001728497	YP_818103	YP_810185	YP_804755	YP_001451298	NP_722377	YP_140488	YP_819640	YP_138601	NP_813874	NP_390652
31	Holliday junction resolvase-like protein	YP_795358	YP_193341	YP_806065	YP_001986829	YP_619391	YP_813415	YP_001843339	YP_814266	YP_001576939	NP_964502	NP_785760	YP_001271140	YP_001841517	YP_395002	YP_536000	YP_001031513	YP_808181	NP_266299	YP_001727746	YP_818045	YP_810726	YP_804744	YP_001451289	NP_722368	YP_142287	YP_821244	YP_140369	NP_814932	NP_390617
32	Holliday junction-specific endonuclease	YP_795023	YP_194028	YP_806699	YP_001987641	YP_618991	YP_812934	YP_001843999	YP_814837	YP_001577571	NP_965051	NP_785324	YP_001271520	YP_001841864	YP_395529	YP_535825	YP_001031862	YP_808558	NP_266700	YP_001727874	YP_818135	YP_810658	YP_804432	YP_001449903	NP_720911	YP_140660	YP_819785	YP_138771	NP_814879	NP_390112
33	membrane bound high-affinity DNA-binding receptor	YP_795526	YP_193730	YP_806546	YP_001987489	YP_618833	YP_812766	YP_001843424	YP_814982	YP_001577295	NP_964857	NP_785642	YP_001271245	YP_001841616	YP_395681	YP_535571	YP_001033216	YP_811540	NP_267930	YP_001728615	YP_819054	YP_810538	YP_804647	YP_001450880	NP_721053	YP_141907	YP_820870	YP_139980	NP_816097	NP_390437
34	metal-dependent Dnase	YP_794645	YP_193140	YP_807758	YP_001988670	YP_618477	YP_812398	YP_001843003	YP_814053	YP_001576767	NP_964219	NP_784248	YP_001270818	YP_001841198	YP_396270	YP_535125	YP_001033153	YP_808699	NP_266843	YP_001728627	YP_819080	YP_811071	YP_803806	YP_001449509	NP_720794	YP_142132	YP_821108	YP_140215	NP_814672	NP_387920
35	NAD-dependent DNA ligase LigA	YP_795740	YP_193441	YP_806291	YP_001987163	YP_618583	YP_812500	YP_001844291	YP_815308	YP_001577022	NP_965525	NP_784815	YP_001272027	YP_001842351	YP_396165	YP_536236	YP_001031794	YP_808495	NP_266575	YP_001727754	YP_818055	YP_810051	YP_805075	YP_001450670	NP_721886	YP_141899	YP_820862	YP_139972	NP_814472	NP_388544
36	oligoribonuclease (nanoRNAse), 3',5'-bisphosphate nucleotidase	YP_795362	YP_193337	YP_806059	YP_001986824	YP_619395	YP_813419	YP_001843335	YP_814262	YP_001576933	NP_964498	NP_785765	YP_001271136	YP_001841513	YP_394997	YP_536004	YP_001033097	YP_808757	NP_266891	YP_001728512	YP_819050	YP_810824	YP_804748	YP_001450148	NP_721668	YP_141156	YP_820235	YP_139254	NP_815094	NP_390803
37	primosomal protein DnaI	YP_795201	YP_194393	YP_806919	YP_001987860	YP_619333	YP_813353	YP_001844128	YP_815215	YP_001577829	NP_965453	NP_785119	YP_001271836	YP_001842172	YP_396011	YP_535385	YP_001033080	YP_808775	NP_266908	YP_001727615	YP_818019	YP_810280	YP_804196	YP_001449826	NP_722226	YP_140739	YP_819856	YP_138858	NP_814622	NP_390776
38	primosome assembly protein PriA	YP_795131	YP_194181	YP_806842	YP_001987779	YP_619260	YP_813271	YP_001844068	YP_814589	YP_001577691	NP_965343	NP_785207	YP_001271767	YP_001842102	YP_395303	YP_535506	YP_001033407	YP_811742	NP_268054	YP_001727786	YP_818980	YP_810377	YP_804330	YP_001449912	NP_720920	YP_141781	YP_820756	YP_139857	NP_816734	NP_389453
39	putative exonuclease with DNA/RNA helicase motif	YP_795560	YP_193718	YP_806520	YP_001987465	YP_618822	YP_812755	YP_001843409	YP_814993	YP_001577285	NP_964845	NP_785669	YP_001271212	YP_001841584	YP_395418	YP_535621	YP_001033187	YP_811500	NP_267896	YP_001727916	YP_818179	YP_810670	YP_804665	YP_001449573	NP_722186	YP_142100	YP_821079	YP_140181	NP_816300	NP_390625
40	putative integral inner membrane protein with ribonuclease fold	YP_795681	YP_193534	YP_806321	YP_001987191	YP_618653	YP_812575	YP_001844245	YP_814531	YP_001577101	NP_965398	NP_784840	YP_001271967	YP_001842296	YP_396128	YP_536156	YP_001031924	YP_808622	NP_266769	YP_001728641	YP_817984	YP_811093	YP_803878	YP_001450676	NP_721896	YP_141901	YP_820864	YP_139974	NP_815861	NP_388671
41	putative methylase with RNA interaction domain	YP_795020	YP_194025	YP_806696	YP_001987638	YP_618994	YP_812937	YP_001843993	YP_814834	YP_001577568	NP_965048	NP_785327	YP_001271524	YP_001841868	YP_395532	YP_535732	YP_001032107	YP_811421	NP_267807	YP_001727929	YP_818844	YP_810648	YP_804435	YP_001449906	NP_720914	YP_140663	YP_819788	YP_138774	NP_814882	NP_390099
42	recombinase A	YP_795374	YP_193573	YP_806164	YP_001986980	YP_618689	YP_812612	YP_001843327	YP_815138	YP_001577146	NP_964694	NP_785779	YP_001271128	YP_001841505	YP_395100	YP_536021	YP_001031726	YP_808429	NP_266510	YP_001728533	YP_818071	YP_810909	YP_804759	YP_001451293	NP_722374	YP_140492	YP_819643	YP_138604	NP_816775	NP_389576
43	recombination protein RecR	YP_794778	YP_193301	YP_807447	YP_001988367	YP_619419	YP_813444	YP_001843101	YP_814213	YP_001576904	NP_964450	NP_784460	YP_001270935	YP_001841313	YP_394951	YP_536117	YP_001031712	YP_808415	NP_266496	YP_001728784	YP_817777	YP_810936	YP_804955	YP_001450727	NP_721031	YP_141025	YP_820121	YP_139135	NP_816394	NP_387902
44	replicative DNA helicase	YP_794228	YP_192951	YP_805423	YP_001986101	YP_618249	YP_812146	YP_001842828	YP_813868	YP_001576596	NP_964027	NP_783878	YP_001270625	YP_001841008	YP_394625	YP_536611	YP_001033086	YP_808769	NP_266902	YP_001727451	YP_819409	YP_809672	YP_803565	YP_001449350	NP_722423	YP_142324	YP_821276	YP_140408	NP_813825	NP_391924
45	ribonuclease HII	YP_794970	YP_193861	YP_806618	YP_001987561	YP_619142	YP_813161	YP_001843713	YP_814741	YP_001577424	NP_964962	NP_785402	YP_001271378	YP_001841743	YP_395604	YP_535611	YP_001032489	YP_809352	NP_267449	YP_001728213	YP_818247	YP_810593	YP_804469	YP_001450488	NP_721389	YP_141297	YP_820341	YP_139376	NP_815361	NP_389488
46	ribonuclease J1	YP_795543	YP_193721	YP_806523	YP_001987468	YP_618824	YP_812757	YP_001844365	YP_814991	YP_001577286	NP_964847	NP_785663	YP_001272098	YP_001842421	YP_395702	YP_535539	YP_001031657	YP_808354	NP_266446	YP_001728634	YP_819088	YP_810783	YP_804658	YP_001449538	NP_720820	YP_142107	YP_821086	YP_140188	NP_816542	NP_389336
47	ribonuclease J2	YP_795520	YP_193735	YP_806553	YP_001987495	YP_618838	YP_812771	YP_001843432	YP_814977	YP_001577299	NP_964863	NP_785634	YP_001271251	YP_001841622	YP_395675	YP_535533	YP_001032203	YP_809645	NP_267774	YP_001727848	YP_818111	YP_810820	YP_804641	YP_001450093	NP_721798	YP_141547	YP_820540	YP_139638	NP_814914	NP_389560
48	ribonuclease Z	YP_795508	YP_193832	YP_806574	YP_001987513	YP_618868	YP_812801	YP_001843443	YP_814701	YP_001577395	NP_964928	NP_785606	YP_001271261	YP_001841632	YP_395654	YP_535984	YP_001031948	YP_808641	NP_266786	YP_001728450	YP_818940	YP_810638	YP_804628	YP_001450284	NP_721824	YP_141586	YP_820579	YP_139675	NP_815399	NP_390265
49	Rossmann fold nucleotide-binding protein for DNA uptake	YP_794971	YP_193862	YP_806619	YP_001987562	YP_619141	YP_813160	YP_001843714	YP_814742	YP_001577425	NP_964963	NP_785401	YP_001271379	YP_001841744	YP_395603	YP_535612	YP_001032580	YP_809253	NP_835316	YP_001728007	YP_818747	YP_810594	YP_804468	YP_001450485	NP_721396	YP_141299	YP_820343	YP_139378	NP_815360	NP_389493
50	single-stranded-DNA-specific exonuclease	YP_795506	YP_194107	YP_806774	YP_001987710	YP_619174	YP_813190	YP_001843445	YP_814655	YP_001577626	NP_965277	NP_785603	YP_001271263	YP_001841634	YP_395888	YP_535982	YP_001031950	YP_808643	NP_266788	YP_001728449	YP_818939	YP_810637	YP_804626	YP_001450289	NP_721822	YP_141584	YP_820577	YP_139673	NP_815396	NP_390640
51	uracil-DNA glycosylase	YP_794847	YP_193609	YP_806233	YP_001987104	YP_618718	YP_812643	YP_001843189	YP_815098	YP_001577176	NP_964738	NP_784549	YP_001271003	YP_001841388	YP_395955	YP_536043	YP_001031603	YP_808279	NP_266390	YP_001727830	YP_818932	YP_810962	YP_804006	YP_001450534	NP_721594	YP_141447	YP_820442	YP_139522	NP_814686	NP_391676
Transcription (15 genes)
1	catabolite control protein A	YP_795340	YP_193353	YP_806087	YP_001986851	YP_619380	YP_813404	YP_001843355	YP_814279	YP_001576956	NP_964517	NP_785743	YP_001271155	YP_001841532	YP_395028	YP_535313	YP_001032110	YP_811417	NP_267804	YP_001727734	YP_818031	YP_810286	YP_804733	YP_001450072	NP_721928	YP_141041	YP_820134	YP_139151	NP_815445	NP_390852
2	chromosome condensation and segregation factor	YP_794944	YP_193845	YP_806591	YP_001987530	YP_618885	YP_812819	YP_001843689	YP_814714	YP_001577407	NP_964941	NP_785434	YP_001271357	YP_001841723	YP_395636	YP_535832	YP_001032506	YP_809335	NP_267432	YP_001727955	YP_818767	YP_810579	YP_804582	YP_001450947	NP_722041	YP_140689	YP_819813	YP_138800	NP_815257	NP_390202
3	DNA-directed RNA polymerase subunit alpha	YP_795770	YP_193240	YP_807655	YP_001988569	YP_618548	YP_812471	YP_001844305	YP_814160	YP_001576852	NP_964385	NP_784750	YP_001272040	YP_001842364	YP_396353	YP_536296	YP_001033598	YP_811934	NP_268225	YP_001728838	YP_817725	YP_810227	YP_804872	YP_001451209	NP_722298	YP_142236	YP_821191	YP_140321	NP_814030	NP_388024
4	DNA-directed RNA polymerase subunit beta	YP_795804	YP_193208	YP_807694	YP_001988605	YP_618515	YP_812438	YP_001844339	YP_814128	YP_001576820	NP_964352	NP_784717	YP_001272075	YP_001842398	YP_396388	YP_535095	YP_001033243	YP_811576	NP_267957	YP_001728816	YP_819285	YP_810902	YP_804905	YP_001451193	NP_722288	YP_142197	YP_821166	YP_140282	NP_816836	NP_387988
5	DNA-directed RNA polymerase subunit beta'	YP_795803	YP_193209	YP_807693	YP_001988604	YP_618516	YP_812439	YP_001844338	YP_814129	YP_001576821	NP_964353	NP_784718	YP_001272074	YP_001842397	YP_396387	YP_535096	YP_001033242	YP_811575	NP_267956	YP_001728815	YP_819284	YP_810901	YP_804904	YP_001451192	NP_722287	YP_142196	YP_821165	YP_140281	NP_816835	NP_387989
6	DNA-directed RNA polymerase subunit delta	YP_794675	YP_193158	YP_807738	YP_001988649	YP_618487	YP_812408	YP_001843017	YP_814072	YP_001576779	NP_964238	NP_784266	YP_001270836	YP_001841216	YP_396244	YP_535237	YP_001031952	YP_808645	NP_266790	YP_001727722	YP_818002	YP_811292	YP_805035	YP_001449729	NP_720573	YP_140563	YP_819710	YP_138673	NP_814876	NP_391597
7	exoribonuclease R	YP_794843	YP_193370	YP_806216	YP_001987082	YP_619547	YP_813594	YP_001843186	YP_815104	YP_001576970	NP_964732	NP_784542	YP_001271000	YP_001841385	YP_396021	YP_536047	YP_001032871	YP_808975	NP_267098	YP_001727684	YP_819186	YP_810965	YP_804001	YP_001450020	NP_721943	YP_141036	YP_820129	YP_139146	NP_816256	NP_391241
8	fibronectin-binding protein (adherence-virulence)	YP_795002	YP_194018	YP_806659	YP_001987601	YP_619003	YP_812947	YP_001843969	YP_814825	YP_001577562	NP_965038	NP_785358	YP_001271531	YP_001841874	YP_395571	YP_535766	YP_001032439	YP_809382	NP_267483	YP_001728436	YP_818918	YP_810644	YP_804444	YP_001450154	NP_721802	YP_141348	YP_820373	YP_139428	NP_814975	NP_389447
9	ribonuclease III	YP_795117	YP_194158	YP_806823	YP_001987759	YP_619233	YP_813249	YP_001844054	YP_814609	YP_001577671	NP_965323	NP_785221	YP_001271753	YP_001842088	YP_395322	YP_535518	YP_001033026	YP_808835	NP_266958	YP_001728562	YP_819030	YP_810075	YP_804344	YP_001450082	NP_721859	YP_141654	YP_820651	YP_139742	NP_816708	NP_389475
10	RNA polymerase sigma factor RpoD	YP_794930	YP_194063	YP_806719	YP_001987663	YP_619119	YP_813135	YP_001843661	YP_814923	YP_001577600	NP_965171	NP_785497	YP_001271344	YP_001841710	YP_395494	YP_535802	YP_001031871	YP_808568	NP_266709	YP_001728020	YP_818712	YP_810570	YP_804596	YP_001450555	NP_721232	YP_141834	YP_820806	YP_139907	NP_815241	NP_390399
11	site-specific DNA-binding protein	YP_796150	YP_194659	YP_805518	YP_001986192	YP_619682	YP_813736	YP_001842893	YP_815525	YP_001578016	NP_965698	NP_786475	YP_001270716	YP_001841097	YP_394630	YP_536481	YP_001031464	YP_808130	NP_266252	YP_001727528	YP_817843	YP_809775	YP_805186	YP_001451373	NP_722447	YP_142349	YP_821301	YP_140434	NP_816893	NP_391976
12	transcription antitermination protein NusG	YP_794763	YP_193281	YP_807476	YP_001988396	YP_619443	YP_813473	YP_001843083	YP_814198	YP_001576888	NP_964434	NP_784385	YP_001270914	YP_001841292	YP_396287	YP_536131	YP_001033631	YP_811965	NP_268261	YP_001728793	YP_817768	YP_810948	YP_804967	YP_001451256	NP_722250	YP_140644	YP_819773	YP_138755	NP_816360	NP_387982
13	transcription elongation factor GreA	YP_795169	YP_194367	YP_806883	YP_001987823	YP_619311	YP_813332	YP_001844102	YP_815189	YP_001577802	NP_965428	NP_785161	YP_001271808	YP_001842143	YP_395983	YP_535710	YP_001031954	YP_808647	NP_266792	YP_001727548	YP_817961	YP_810787	YP_804228	YP_001449835	NP_722055	YP_140671	YP_819794	YP_138781	NP_816532	NP_390610
14	transcription elongation factor NusA	YP_795471	YP_194122	YP_806792	YP_001987727	YP_619194	YP_813208	YP_001843546	YP_814640	YP_001577638	NP_965292	NP_785568	YP_001271298	YP_001841665	YP_395862	YP_535461	YP_001033068	YP_808789	NP_266920	YP_001728372	YP_818824	YP_810054	YP_804388	YP_001449859	NP_720866	YP_140759	YP_819877	YP_138876	NP_814994	NP_389542
15	transcriptional regulator (GntR family)	YP_794720	YP_193429	YP_807019	YP_001987962	YP_618567	YP_812487	YP_001843058	YP_815327	YP_001577009	NP_965544	NP_784337	YP_001270890	YP_001841267	YP_396200	YP_536153	YP_001032379	YP_809455	NP_267593	YP_001728654	YP_817916	YP_811236	YP_804999	YP_001450410	NP_721457	YP_141290	YP_820334	YP_139369	NP_815049	NP_391383
Cellular Processes and Signaling (CPS; 49 genes)
1	cell division protein	YP_794712	YP_193202	YP_807705	YP_001988616	YP_618502	YP_812423	YP_001843037	YP_814122	YP_001576814	NP_964299	NP_784323	YP_001270875	YP_001841253	YP_396210	YP_536241	YP_001031385	YP_808077	NP_266177	YP_001728690	YP_817899	YP_809844	YP_805008	YP_001451358	NP_720500	YP_140446	YP_819605	YP_138557	NP_814059	NP_387950
2	cell division protein FtsZ	YP_795575	YP_193706	YP_806500	YP_001987444	YP_618808	YP_812741	YP_001843393	YP_815008	YP_001577271	NP_964830	NP_785689	YP_001271197	YP_001841570	YP_395365	YP_535938	YP_001033315	YP_811654	NP_268026	YP_001727809	YP_818957	YP_810704	YP_804679	YP_001449978	NP_720988	YP_141143	YP_820224	YP_139243	NP_814733	NP_389412
3	ABC transporter (ATP-binding protein)	YP_795609	YP_194432	YP_806934	YP_001987876	YP_619345	YP_813366	YP_001844142	YP_815240	YP_001577859	NP_965476	NP_785066	YP_001271856	YP_001842192	YP_395244	YP_535370	YP_001033519	YP_811847	NP_268153	YP_001728345	YP_818698	YP_810812	YP_804183	YP_001449854	NP_720861	YP_141954	YP_820918	YP_140027	NP_814438	NP_388885
4	ABC transporter (membrane protein)	YP_795608	YP_194431	YP_806933	YP_001987875	YP_619344	YP_813365	YP_001844141	YP_815239	YP_001577858	NP_965475	NP_785067	YP_001271855	YP_001842191	YP_395245	YP_535371	YP_001033518	YP_811846	NP_268152	YP_001728344	YP_818697	YP_810811	YP_804184	YP_001449855	NP_720862	YP_141953	YP_820917	YP_140026	NP_814439	NP_388886
5	ATP-dependent Clp protease (class III stress gene)	YP_795664	YP_193548	YP_806976	YP_001987917	YP_618666	YP_812587	YP_001844204	YP_815163	YP_001577121	NP_964670	NP_784926	YP_001271921	YP_001842253	YP_396074	YP_535279	YP_001031878	YP_808572	NP_266713	YP_001728546	YP_818058	YP_810247	YP_804136	YP_001449990	NP_720997	YP_141013	YP_820106	YP_139123	NP_814457	NP_389253
6	ATP-dependent Clp protease proteolytic subunit	YP_794830	YP_193600	YP_806204	YP_001987021	YP_618709	YP_812633	YP_001843176	YP_815112	YP_001577168	NP_964724	NP_784531	YP_001270995	YP_001841375	YP_395143	YP_536059	YP_001031981	YP_808685	NP_266829	YP_001727665	YP_817891	YP_810179	YP_803993	YP_001450909	NP_722005	YP_140774	YP_819890	YP_138891	NP_814518	NP_391334
7	cell-division protein essential fo Z-ring assembly	YP_795576	YP_193705	YP_806499	YP_001987443	YP_618807	YP_812740	YP_001843392	YP_815009	YP_001577270	NP_964829	NP_785690	YP_001271196	YP_001841569	YP_395364	YP_535939	YP_001033316	YP_811655	NP_268027	YP_001727808	YP_818958	YP_810705	YP_804680	YP_001449977	NP_720987	YP_141142	YP_820223	YP_139242	NP_814732	NP_389411
8	chaperonin GroEL	YP_794794	YP_193328	YP_807425	YP_001988344	YP_619403	YP_813427	YP_001843142	YP_814252	YP_001576925	NP_964487	NP_784483	YP_001270960	YP_001841339	YP_394972	YP_536102	YP_001031761	YP_808466	NP_266550	YP_001728706	YP_819222	YP_810923	YP_803959	YP_001451151	NP_722255	YP_140633	YP_819765	YP_138744	NP_816272	NP_388484
9	chromosome condensation and segregation SMC ATPase	YP_795116	YP_194157	YP_806822	YP_001987758	YP_619232	YP_813248	YP_001844053	YP_814610	YP_001577670	NP_965322	NP_785222	YP_001271752	YP_001842087	YP_395323	YP_535519	YP_001033025	YP_808836	NP_266959	YP_001728561	YP_819029	YP_810076	YP_804345	YP_001450083	NP_721858	YP_141653	YP_820650	YP_139741	NP_816707	NP_389476
10	class III stress response-related ATPase, AAA+ superfamily	YP_795806	YP_193207	YP_807695	YP_001988606	YP_618512	YP_812435	YP_001844342	YP_814127	YP_001576819	NP_964351	NP_784715	YP_001272077	YP_001842400	YP_396392	YP_535094	YP_001031959	YP_808653	NP_266798	YP_001728873	YP_817689	YP_810129	YP_804906	YP_001451248	NP_722326	YP_140508	YP_819655	YP_138621	NP_816879	NP_387967
11	co-factor of molecular chaperone	YP_795461	YP_194110	YP_806779	YP_001987715	YP_619177	YP_813193	YP_001843568	YP_814652	YP_001577630	NP_965280	NP_785551	YP_001271309	YP_001841676	YP_395846	YP_535471	YP_001033740	YP_812070	NP_268381	YP_001728361	YP_818812	YP_810845	YP_804398	YP_001449720	NP_720562	YP_140551	YP_819703	YP_138661	NP_815032	NP_390424
12	DNA repair protein RadA	YP_794754	YP_193269	YP_807510	YP_001988433	YP_619479	YP_813517	YP_001843073	YP_814180	YP_001576878	NP_964421	NP_784375	YP_001270908	YP_001841285	YP_396296	YP_536140	YP_001033587	YP_811923	NP_268221	YP_001727436	YP_817680	YP_809959	YP_804976	YP_001449492	NP_720780	YP_142154	YP_821129	YP_140237	NP_813850	NP_387968
13	factor involved in extension of the lateral walls of the cell	YP_795408	YP_193679	YP_806403	YP_001987334	YP_618781	YP_812713	YP_001843264	YP_815039	YP_001577236	NP_964801	NP_785823	YP_001271079	YP_001841458	YP_395727	YP_535499	YP_001032925	YP_808940	NP_267052	YP_001727487	YP_817762	YP_810272	YP_804795	YP_001450715	NP_721653	YP_141589	YP_820583	YP_139678	NP_816148	NP_391691
14	ferredoxin-NADP+ reductase	YP_795909	YP_193361	YP_806104	YP_001986871	YP_619373	YP_813397	YP_001844519	YP_814290	YP_001576964	NP_964527	NP_786006	YP_001272233	YP_001842542	YP_395048	YP_535332	YP_001032111	YP_811416	NP_267803	YP_001727566	YP_817796	YP_809821	YP_803904	YP_001450566	NP_721278	YP_141769	YP_820746	YP_139845	NP_816517	NP_391091
15	glucosamine--fructose-6-phosphate aminotransferase	YP_794861	YP_193380	YP_806257	YP_001987126	YP_618605	YP_812522	YP_001843198	YP_814548	YP_001576980	NP_965385	NP_784563	YP_001271016	YP_001841401	YP_395966	YP_536512	YP_001032803	YP_809051	NP_267162	YP_001727904	YP_818167	YP_810242	YP_804015	YP_001451027	NP_721570	YP_141276	YP_820327	YP_139357	NP_815814	NP_388059
16	glucose-inhibited division protein B	YP_796153	YP_194662	YP_805515	YP_001986189	YP_619685	YP_813739	YP_001842891	YP_815530	YP_001578019	NP_965701	NP_786478	YP_001270713	YP_001841094	YP_394627	YP_536484	YP_001032423	YP_809398	NP_267499	YP_001727526	YP_817841	YP_809772	YP_805187	YP_001449807	NP_722236	YP_140733	YP_819851	YP_138852	NP_816895	NP_391980
17	GTP pyrophosphokinase (RelA/SpoT)	YP_794902	YP_193818	YP_806756	YP_001987693	YP_618919	YP_812854	YP_001843627	YP_814684	YP_001577376	NP_965194	NP_785520	YP_001271322	YP_001841688	YP_395351	YP_535715	YP_001031475	YP_808141	NP_266262	YP_001728381	YP_818833	YP_810195	YP_804617	YP_001451091	NP_722338	YP_140574	YP_819718	YP_138685	NP_815650	NP_390638
18	GTP-binding protein LepA	YP_795455	YP_194109	YP_806778	YP_001987714	YP_619176	YP_813192	YP_001843581	YP_814653	YP_001577629	NP_965279	NP_785542	YP_001271310	YP_001841677	YP_395901	YP_535472	YP_001032754	YP_809164	NP_267264	YP_001728253	YP_818662	YP_810189	YP_804410	YP_001450123	NP_721754	YP_141312	YP_820351	YP_139392	NP_816007	NP_390429
19	HPr kinase/phosphorylase	YP_794817	YP_193583	YP_806186	YP_001987003	YP_618698	YP_812621	YP_001843153	YP_815128	YP_001577156	NP_964704	NP_784505	YP_001270975	YP_001841354	YP_395128	YP_536069	YP_001031927	YP_808627	NP_266774	YP_001728522	YP_818084	YP_810173	YP_803979	YP_001450035	NP_721171	YP_141077	YP_820171	YP_139186	NP_815452	NP_391380
20	inner membrane zinc metalloprotease required for the extracytoplasmic stress response mediated by sigma(E) (YaeL)	YP_795476	YP_194126	YP_806796	YP_001987731	YP_619198	YP_813212	YP_001843536	YP_814636	YP_001577642	NP_965296	NP_785572	YP_001271294	YP_001841661	YP_395869	YP_535457	YP_001033654	YP_811989	NP_268285	YP_001727907	YP_818170	YP_810555	YP_804384	YP_001451118	NP_722105	YP_140628	YP_819758	YP_138739	NP_816031	NP_389538
21	LonB ATP-dependent protease	YP_795367	YP_193333	YP_806047	YP_001986815	YP_619399	YP_813423	YP_001843332	YP_814258	YP_001576929	NP_964494	NP_785770	YP_001271133	YP_001841510	YP_394980	YP_536016	YP_001033726	YP_812058	NP_268363	YP_001728500	YP_818099	YP_810186	YP_804754	YP_001449430	NP_720545	YP_142264	YP_821219	YP_140349	NP_813875	NP_390699
22	molecular chaperone DnaK	YP_795462	YP_194111	YP_806781	YP_001987716	YP_619178	YP_813194	YP_001843567	YP_814651	YP_001577631	NP_965281	NP_785552	YP_001271308	YP_001841675	YP_395847	YP_535470	YP_001032859	YP_808987	NP_267110	YP_001728362	YP_818813	YP_810846	YP_804397	YP_001449718	NP_720561	YP_140550	YP_819702	YP_138660	NP_815030	NP_390425
23	OxaA-like protein precursor	YP_796391	YP_194801	YP_808057	YP_001989032	YP_619797	YP_813852	YP_001844657	YP_819589	YP_001578190	NP_965834	NP_786873	YP_001272511	YP_001842814	YP_396495	YP_536621	YP_001031505	YP_808173	NP_266285	YP_001728975	YP_819505	YP_811359	YP_805306	YP_001449500	NP_720790	YP_142141	YP_821117	YP_140224	NP_816926	NP_391984
24	penicillin-binding protein 1A	YP_795024	YP_194029	YP_806700	YP_001987642	YP_618990	YP_812933	YP_001844000	YP_814838	YP_001577572	NP_965052	NP_785323	YP_001271519	YP_001841863	YP_395528	YP_535826	YP_001031861	YP_808557	NP_266699	YP_001727875	YP_818136	YP_810659	YP_804431	YP_001449902	NP_720910	YP_140659	YP_819784	YP_138770	NP_814878	NP_390113
25	penicillin-binding protein	YP_795165	YP_194359	YP_806877	YP_001987815	YP_619309	YP_813330	YP_001844100	YP_815187	YP_001577798	NP_965426	NP_785166	YP_001271805	YP_001842140	YP_395945	YP_535979	YP_001031711	YP_808414	NP_266495	YP_001727550	YP_817825	YP_810785	YP_804230	YP_001450728	NP_721030	YP_141024	YP_820120	YP_139134	NP_816479	NP_390379
26	penicillin-binding protein 2C required for spore germination	YP_795617	YP_194440	YP_806940	YP_001987882	YP_619355	YP_813378	YP_001844148	YP_815249	YP_001577870	NP_965485	NP_785034	YP_001271863	YP_001842199	YP_395236	YP_535364	YP_001033635	YP_811969	NP_268265	YP_001728276	YP_818684	YP_810482	YP_804175	YP_001451259	NP_722252	YP_140641	YP_819770	YP_138752	NP_814430	NP_388892
27	phosphate starvation-induced protein	YP_794922	YP_194070	YP_806736	YP_001987674	YP_619127	YP_813143	YP_001843653	YP_814930	YP_001577607	NP_965178	NP_785505	YP_001271336	YP_001841702	YP_395485	YP_535791	YP_001032778	YP_809140	NP_267240	YP_001727986	YP_818259	YP_810560	YP_804604	YP_001450008	NP_721955	YP_140862	YP_819957	YP_138972	NP_816063	NP_390412
28	phospho-N-acetylmuramoyl-pentapeptide-transferase	YP_795580	YP_193701	YP_806495	YP_001987439	YP_618803	YP_812736	YP_001843388	YP_815013	YP_001577266	NP_964825	NP_785694	YP_001271192	YP_001841565	YP_395360	YP_535943	YP_001032959	YP_808908	NP_267024	YP_001727804	YP_818962	YP_810709	YP_804684	YP_001449892	NP_720899	YP_142035	YP_821006	YP_140116	NP_814728	NP_389402
29	phosphorylated protein phosphatase	YP_795128	YP_194178	YP_806839	YP_001987776	YP_619257	YP_813268	YP_001844065	YP_814592	YP_001577688	NP_965340	NP_785210	YP_001271764	YP_001842099	YP_395306	YP_535509	YP_001033335	YP_811673	NP_268045	YP_001727789	YP_818977	YP_810379	YP_804333	YP_001449915	NP_720923	YP_141778	YP_820753	YP_139854	NP_816731	NP_389458
30	preprotein translocase subunit SecA	YP_794803	YP_193580	YP_806170	YP_001986986	YP_618695	YP_812618	YP_001843149	YP_815131	YP_001577153	NP_964701	NP_784491	YP_001270971	YP_001841350	YP_395107	YP_536077	YP_001031486	YP_808148	NP_266271	YP_001728875	YP_817687	YP_810857	YP_803966	YP_001449731	NP_722155	YP_142063	YP_821044	YP_140144	NP_815465	NP_391410
31	preprotein translocase subunit SecY	YP_795776	YP_193234	YP_807661	YP_001988575	YP_618542	YP_812465	YP_001844311	YP_814154	YP_001576847	NP_964379	NP_784744	YP_001272046	YP_001842370	YP_396359	YP_536302	YP_001033604	YP_811940	NP_268235	YP_001728843	YP_817719	YP_810221	YP_804878	YP_001451215	NP_722304	YP_142242	YP_821197	YP_140327	NP_814024	NP_388017
32	putative chaperone or protease	YP_794786	YP_193310	YP_807436	YP_001988356	YP_619409	YP_813434	YP_001843120	YP_814222	YP_001576913	NP_964459	NP_784475	YP_001270947	YP_001841326	YP_394962	YP_536109	YP_001031660	YP_808357	NP_266448	YP_001728728	YP_819238	YP_810928	YP_804947	YP_001449540	NP_720835	YP_142105	YP_821084	YP_140186	NP_816122	NP_388473
33	putative D-alanine esterase for lipoteichoic acid and wall teichoic acid	YP_795458	YP_194753	YP_806073	YP_001986837	YP_619739	YP_813802	YP_001842878	YP_815642	YP_001578157	NP_965762	NP_785545	YP_001270858	YP_001841238	YP_395009	YP_535784	YP_001032529	YP_809316	NP_267416	YP_001728507	YP_819276	YP_809930	YP_805052	YP_001449377	NP_722021	YP_141170	YP_820248	YP_139268	NP_816377	NP_391730
34	putative D-alanine esterase for lipoteichoic acid and wall teichoic acid synthesis	YP_795456	YP_194751	YP_806075	YP_001986839	YP_619737	YP_813800	YP_001842876	YP_815638	YP_001578155	NP_965760	NP_785543	YP_001270856	YP_001841236	YP_395011	YP_535782	YP_001032531	YP_809314	NP_267414	YP_001728505	YP_819274	YP_809932	YP_805050	YP_001449379	NP_722019	YP_141172	YP_820250	YP_139270	NP_816375	NP_391732
35	putative DNA-binding/iron metalloprotein/AP endonuclease	YP_794788	YP_193312	YP_807434	YP_001988354	YP_619407	YP_813432	YP_001843122	YP_814224	YP_001576915	NP_964461	NP_784478	YP_001270949	YP_001841328	YP_394964	YP_536107	YP_001031663	YP_808360	NP_266451	YP_001728725	YP_819235	YP_810926	YP_804945	YP_001449542	NP_720837	YP_142103	YP_821082	YP_140184	NP_816119	NP_388475
36	putative enzyme involved in polysaccharide biosynthesis	YP_795222	YP_194461	YP_806128	YP_001986895	YP_619368	YP_813392	YP_001844168	YP_814296	YP_001577905	NP_964533	NP_784959	YP_001271887	YP_001842222	YP_396041	YP_535337	YP_001033248	YP_811581	NP_267962	YP_001727858	YP_818122	YP_810432	YP_804151	YP_001450914	NP_722009	YP_140768	YP_819884	YP_138885	NP_814421	NP_390883
37	putative phosphodiesterase	YP_794225	YP_192949	YP_805421	YP_001986099	YP_618247	YP_812144	YP_001842826	YP_813866	YP_001576594	NP_964025	NP_783876	YP_001270623	YP_001841006	YP_394623	YP_536613	YP_001033088	YP_808767	NP_266900	YP_001727449	YP_819411	YP_809669	YP_803563	YP_001449348	NP_722425	YP_142326	YP_821278	YP_140410	NP_813823	NP_391931
38	S-adenosyl-methyltransferase MraW	YP_795583	YP_193698	YP_806492	YP_001987436	YP_618800	YP_812733	YP_001843385	YP_815016	YP_001577265	NP_964822	NP_785697	YP_001271189	YP_001841563	YP_395357	YP_535946	YP_001032962	YP_808905	NP_267021	YP_001727801	YP_818965	YP_810712	YP_804687	YP_001449889	NP_720896	YP_142038	YP_821009	YP_140119	NP_814725	NP_389397
39	septation ring formation regulator EzrA	YP_795393	YP_193684	YP_806473	YP_001987416	YP_618787	YP_812719	YP_001843304	YP_815032	YP_001577242	NP_964807	NP_785801	YP_001271106	YP_001841483	YP_395455	YP_535966	YP_001033669	YP_812005	NP_268308	YP_001727495	YP_819291	YP_810920	YP_804778	YP_001450711	NP_721650	YP_141866	YP_820834	YP_139938	NP_814161	NP_390839
40	spore DNA translocase	YP_795587	YP_193567	YP_806157	YP_001986973	YP_618683	YP_812606	YP_001843382	YP_815144	YP_001577140	NP_964688	NP_785701	YP_001271185	YP_001841561	YP_395094	YP_536026	YP_001032103	YP_811425	NP_267812	YP_001727901	YP_818143	YP_810715	YP_804690	YP_001450739	NP_721964	YP_141768	YP_820745	YP_139844	NP_815717	NP_389562
41	trigger factor	YP_795517	YP_193738	YP_806560	YP_001987499	YP_618841	YP_812774	YP_001843435	YP_814974	YP_001577302	NP_964866	NP_785631	YP_001271254	YP_001841625	YP_395672	YP_535536	YP_001031869	YP_808565	NP_266707	YP_001727783	YP_818987	YP_811239	YP_804638	YP_001449728	NP_720569	YP_140562	YP_819709	YP_138672	NP_814465	NP_390701
42	two-component response regulator [YycG]	YP_794236	YP_193011	YP_807964	YP_001988921	YP_618325	YP_812230	YP_001842831	YP_813914	YP_001576655	NP_964081	NP_783896	YP_001270632	YP_001841014	YP_394688	YP_534941	YP_001031764	YP_808470	NP_266553	YP_001727462	YP_819394	YP_809765	YP_805260	YP_001450078	NP_721862	YP_141523	YP_820505	YP_139611	NP_814922	NP_391921
43	two-component sensor histidine kinase [YycF]	YP_794237	YP_193012	YP_807963	YP_001988920	YP_618326	YP_812231	YP_001842832	YP_813915	YP_001576656	NP_964082	NP_783897	YP_001270633	YP_001841015	YP_394689	YP_534942	YP_001031763	YP_808469	NP_266552	YP_001727463	YP_819393	YP_809766	YP_805259	YP_001450079	NP_721861	YP_141522	YP_820504	YP_139610	NP_814923	NP_391920
44	UDP-N-acetylenolpyruvoylglucosamine reductase	YP_794855	YP_193613	YP_806241	YP_001987111	YP_618722	YP_812647	YP_001843194	YP_815094	YP_001577180	NP_964742	NP_784556	YP_001271009	YP_001841394	YP_395948	YP_536039	YP_001032632	YP_809233	NP_267318	YP_001728567	YP_819035	YP_811173	YP_804011	YP_001450103	NP_721369	YP_141884	YP_820848	YP_139957	NP_816364	NP_389406
45	UDP-N-acetylglucosamine 1-carboxyvinyltransferase	YP_794683	YP_193160	YP_807735	YP_001988646	YP_618489	YP_812410	YP_001843019	YP_814074	YP_001576781	NP_964240	NP_784290	YP_001270839	YP_001841219	YP_396241	YP_535241	YP_001031680	YP_808377	NP_266468	YP_001727638	YP_817938	YP_811289	YP_805033	YP_001450680	NP_721911	YP_141905	YP_820868	YP_139978	NP_814899	NP_391591
46	UDP-N-acetylmuramate--L-alanine ligase	YP_795211	YP_194427	YP_806926	YP_001987867	YP_619340	YP_813361	YP_001844136	YP_815226	YP_001577848	NP_965470	NP_785073	YP_001271844	YP_001842180	YP_395252	YP_535377	YP_001033561	YP_811893	NP_268197	YP_001728400	YP_818192	YP_810807	YP_804189	YP_001449831	NP_722058	YP_140668	YP_819792	YP_138778	NP_815590	NP_390857
47	UDP-N-acetylmuramoylalanyl-D-glutamyl-2, 6-diaminopimelate-D-alanyl-D-alanine ligase	YP_794692	YP_193190	YP_807728	YP_001988640	YP_618491	YP_812412	YP_001843024	YP_814110	YP_001576802	NP_964286	NP_784298	YP_001270850	YP_001841230	YP_396229	YP_535251	YP_001031714	YP_808417	NP_266498	YP_001727641	YP_817941	YP_811159	YP_805025	YP_001450725	NP_721035	YP_141921	YP_820882	YP_139994	NP_814587	NP_388338
48	UDP-N-acetylmuramoyl-L-alanyl-D-glutamate synthetase	YP_795579	YP_193702	YP_806496	YP_001987440	YP_618804	YP_812737	YP_001843389	YP_815012	YP_001577267	NP_964826	NP_785693	YP_001271193	YP_001841566	YP_395361	YP_535942	YP_001032238	YP_809615	NP_267746	YP_001727805	YP_818961	YP_810708	YP_804683	YP_001449974	NP_720984	YP_141139	YP_820220	YP_139239	NP_814729	NP_389403
49	undecaprenyldiphospho-muramoylpentapeptide beta-N- acetylglucosaminyltransferase	YP_795578	YP_193703	YP_806497	YP_001987441	YP_618805	YP_812738	YP_001843390	YP_815011	YP_001577268	NP_964827	NP_785692	YP_001271194	YP_001841567	YP_395362	YP_535941	YP_001032239	YP_809614	NP_267745	YP_001727806	YP_818960	YP_810707	YP_804682	YP_001449975	NP_720985	YP_141140	YP_820221	YP_139240	NP_814730	NP_389405
Metabolism (41 genes)
1	1-acylglycerol-phosphate (1-acyl-G3P) acyltransferase	YP_795487	YP_194134	YP_806805	YP_001987740	YP_619206	YP_813220	YP_001843527	YP_814628	YP_001577649	NP_965304	NP_785583	YP_001271282	YP_001841649	YP_395879	YP_535400	YP_001031481	YP_808146	NP_266268	YP_001728264	YP_818673	YP_810547	YP_804374	YP_001450882	NP_721052	YP_141908	YP_820871	YP_139981	NP_816325	NP_388835
2	4'-phosphopantetheinyl transferase	YP_794696	YP_193192	YP_807726	YP_001988638	YP_618493	YP_812414	YP_001843026	YP_814112	YP_001576804	NP_964288	NP_784300	YP_001270861	YP_001841240	YP_396227	YP_535253	YP_001032983	YP_808879	NP_266999	YP_001727501	YP_819273	YP_811157	YP_805023	YP_001449733	NP_722152	YP_142061	YP_821041	YP_140141	NP_814590	NP_388343
3	5'-methylthioadenosine/S-adenosylhomocysteine nucleosidase	YP_795566	YP_193713	YP_806513	YP_001987458	YP_618816	YP_812749	YP_001843402	YP_814999	YP_001577279	NP_964839	NP_785680	YP_001271206	YP_001841578	YP_395390	YP_535752	YP_001033328	YP_811666	NP_268037	YP_001728402	YP_818189	YP_810672	YP_804671	YP_001450745	NP_721966	YP_140977	YP_820070	YP_139087	NP_816328	NP_390605
4	acetyl-S-AcpK beta-ketothioester polyketide intermediate transferase	YP_795493	YP_193538	YP_806998	YP_001987939	YP_618915	YP_812850	YP_001843523	YP_815172	YP_001577105	NP_965411	NP_785588	YP_001271278	YP_001841645	YP_396093	YP_535418	YP_001032253	YP_809585	NP_267728	YP_001728247	YP_818655	YP_810542	YP_804369	YP_001449563	NP_721342	YP_140988	YP_820084	YP_139098	NP_815084	NP_389595
5	adenylate kinase	YP_795775	YP_193235	YP_807660	YP_001988574	YP_618543	YP_812466	YP_001844310	YP_814155	YP_001576848	NP_964380	NP_784745	YP_001272045	YP_001842369	YP_396358	YP_536301	YP_001033603	YP_811939	NP_268234	YP_001728842	YP_817720	YP_810222	YP_804877	YP_001451214	NP_722303	YP_142241	YP_821196	YP_140326	NP_814025	NP_388018
6	bifunctional riboflavin kinase/FMN adenylyltransferase	YP_795465	YP_194116	YP_806785	YP_001987720	YP_619181	YP_813197	YP_001843552	YP_814646	YP_001577632	NP_965286	NP_785556	YP_001271304	YP_001841671	YP_395852	YP_535467	YP_001032724	YP_809190	NP_267283	YP_001728365	YP_818816	YP_810849	YP_804394	YP_001450339	NP_721529	YP_141389	YP_820407	YP_139471	NP_815017	NP_389549
7	CTP synthetase	YP_794676	YP_193159	YP_807736	YP_001988647	YP_618488	YP_812409	YP_001843018	YP_814073	YP_001576780	NP_964239	NP_784267	YP_001270837	YP_001841217	YP_396242	YP_535238	YP_001031817	YP_808518	NP_266647	YP_001728605	YP_818007	YP_811290	YP_805034	YP_001451018	NP_720574	YP_140564	YP_819711	YP_138674	NP_814877	NP_391596
8	cytidylate kinase	YP_794950	YP_193849	YP_806598	YP_001987537	YP_618889	YP_812822	YP_001843695	YP_814718	YP_001577412	NP_964945	NP_785428	YP_001271363	YP_001841728	YP_395629	YP_535793	YP_001032070	YP_811460	NP_267859	YP_001727959	YP_818763	YP_810582	YP_804577	YP_001450320	NP_721122	YP_141498	YP_820480	YP_139588	NP_815264	NP_390170
9	dephosphocoenzyme A kinase	YP_795204	YP_194396	YP_806922	YP_001987863	YP_619336	YP_813356	YP_001844131	YP_815218	YP_001577832	NP_965456	NP_785116	YP_001271839	YP_001842175	YP_396014	YP_535382	YP_001031973	YP_808679	NP_266821	YP_001727613	YP_818017	YP_810278	YP_804193	YP_001450017	NP_721948	YP_141032	YP_820126	YP_139142	NP_814619	NP_390784
10	F0F1 ATP synthase subunit A	YP_795421	YP_193669	YP_806390	YP_001987321	YP_618769	YP_812701	YP_001843251	YP_815051	YP_001577224	NP_964789	NP_785836	YP_001271066	YP_001841447	YP_395741	YP_535486	YP_001033213	YP_811535	NP_267925	YP_001728900	YP_819322	YP_810261	YP_804806	YP_001450826	NP_721877	YP_140893	YP_819990	YP_139004	NP_816253	NP_391568
11	F0F1 ATP synthase subunit alpha	YP_795417	YP_193673	YP_806394	YP_001987325	YP_618773	YP_812705	YP_001843255	YP_815047	YP_001577228	NP_964793	NP_785832	YP_001271070	YP_001841451	YP_395737	YP_535490	YP_001033210	YP_811532	NP_267922	YP_001728896	YP_819318	YP_810265	YP_804802	YP_001450823	NP_721874	YP_140896	YP_819993	YP_139007	NP_816249	NP_391564
12	F0F1 ATP synthase subunit B	YP_795419	YP_193671	YP_806392	YP_001987323	YP_618771	YP_812703	YP_001843253	YP_815049	YP_001577226	NP_964791	NP_785834	YP_001271068	YP_001841449	YP_395739	YP_535488	YP_001033212	YP_811534	NP_267924	YP_001728898	YP_819320	YP_810263	YP_804804	YP_001450825	NP_721876	YP_140894	YP_819991	YP_139005	NP_816251	NP_391566
13	F0F1 ATP synthase subunit beta	YP_795415	YP_193675	YP_806396	YP_001987327	YP_618775	YP_812707	YP_001843257	YP_815045	YP_001577230	NP_964795	NP_785830	YP_001271072	YP_001841453	YP_395735	YP_535492	YP_001033208	YP_811530	NP_267920	YP_001728894	YP_819316	YP_810267	YP_804800	YP_001450821	NP_721872	YP_140898	YP_819995	YP_139009	NP_816247	NP_391562
14	F0F1 ATP synthase subunit delta	YP_795418	YP_193672	YP_806393	YP_001987324	YP_618772	YP_812704	YP_001843254	YP_815048	YP_001577227	NP_964792	NP_785833	YP_001271069	YP_001841450	YP_395738	YP_535489	YP_001033211	YP_811533	NP_267923	YP_001728897	YP_819319	YP_810264	YP_804803	YP_001450824	NP_721875	YP_140895	YP_819992	YP_139006	NP_816250	NP_391565
15	F0F1 ATP synthase subunit epsilon	YP_795414	YP_193676	YP_806397	YP_001987328	YP_618776	YP_812708	YP_001843258	YP_815044	YP_001577231	NP_964796	NP_785829	YP_001271073	YP_001841454	YP_395734	YP_535493	YP_001033207	YP_811529	NP_267919	YP_001728893	YP_819315	YP_810268	YP_804799	YP_001450820	NP_721871	YP_140899	YP_819996	YP_139010	NP_816246	NP_391561
16	F0F1 ATP synthase subunit gamma	YP_795416	YP_193674	YP_806395	YP_001987326	YP_618774	YP_812706	YP_001843256	YP_815046	YP_001577229	NP_964794	NP_785831	YP_001271071	YP_001841452	YP_395736	YP_535491	YP_001033209	YP_811531	NP_267921	YP_001728895	YP_819317	YP_810266	YP_804801	YP_001450822	NP_721873	YP_140897	YP_819994	YP_139008	NP_816248	NP_391563
17	glutamine synthetase	YP_795154	YP_194351	YP_806867	YP_001987805	YP_619303	YP_813322	YP_001844091	YP_815179	YP_001577791	NP_965418	NP_785177	YP_001271796	YP_001842131	YP_395932	YP_535450	YP_001033723	YP_812055	NP_268357	YP_001728396	YP_818200	YP_810529	YP_804242	YP_001449535	NP_720816	YP_142109	YP_821087	YP_140190	NP_815821	NP_389628
18	inorganic polyphosphate/ATP-NAD kinase	YP_795600	YP_193557	YP_806144	YP_001986960	YP_618675	YP_812597	YP_001843377	YP_815153	YP_001577132	NP_964679	NP_785712	YP_001271178	YP_001841553	YP_396052	YP_536194	YP_001031735	YP_808438	NP_266519	YP_001728444	YP_818162	YP_810720	YP_804698	YP_001450508	NP_721438	YP_141808	YP_820780	YP_139883	NP_816306	NP_389043
19	isopentenyl pyrophosphate isomerase	YP_795034	YP_194040	YP_806711	YP_001987654	YP_618976	YP_812918	YP_001844011	YP_814849	YP_001577583	NP_965063	NP_785305	YP_001271511	YP_001841855	YP_395516	YP_535575	YP_001031778	YP_808483	NP_266563	YP_001727896	YP_818854	YP_810667	YP_804424	YP_001449561	NP_721338	YP_140973	YP_820065	YP_139083	NP_814639	NP_390168
20	NAD synthetase	YP_794724	YP_193434	YP_807016	YP_001987959	YP_618573	YP_812493	YP_001843060	YP_815319	YP_001577014	NP_965538	NP_784340	YP_001270892	YP_001841269	YP_396183	YP_536150	YP_001032760	YP_809158	NP_267258	YP_001727771	YP_819006	YP_809660	YP_804996	YP_001449899	NP_720908	YP_140656	YP_819781	YP_138767	NP_816264	NP_388195
21	NAD(P)H-dependent glycerol-3-phosphate dehydrogenase	YP_794819	YP_193585	YP_806188	YP_001987005	YP_618700	YP_812623	YP_001843155	YP_815126	YP_001577158	NP_964706	NP_784507	YP_001270977	YP_001841356	YP_395130	YP_535268	YP_001032428	YP_809393	NP_267494	YP_001728521	YP_818085	YP_810174	YP_803981	YP_001449485	NP_720777	YP_142163	YP_821133	YP_140246	NP_815450	NP_390164
22	nicotinic acid mononucleotide adenylyltransferase	YP_795193	YP_194380	YP_806903	YP_001987843	YP_619324	YP_813345	YP_001844121	YP_815203	YP_001577816	NP_965442	NP_785134	YP_001271829	YP_001842165	YP_396001	YP_535394	YP_001032763	YP_809154	NP_267255	YP_001727672	YP_819198	YP_810490	YP_804209	YP_001449763	NP_722118	YP_141964	YP_820929	YP_140037	NP_816491	NP_390442
23	pantothenate kinase	YP_795859	YP_194512	YP_807180	YP_001988080	YP_619582	YP_813632	YP_001844462	YP_815403	YP_001577939	NP_965636	NP_784635	YP_001272196	YP_001842508	YP_394747	YP_536425	YP_001032372	YP_809462	NP_267600	YP_001728883	YP_819328	YP_811120	YP_803945	YP_001450366	NP_721513	YP_141207	YP_820288	YP_139293	NP_813970	NP_390257
24	phosphotransacetylase	YP_794848	YP_193610	YP_806234	YP_001987105	YP_618719	YP_812644	YP_001843190	YP_815097	YP_001577177	NP_964739	NP_784550	YP_001271004	YP_001841389	YP_395954	YP_536042	YP_001032100	YP_811428	NP_267815	YP_001727831	YP_818931	YP_810961	YP_803875	YP_001450506	NP_721436	YP_141806	YP_820778	YP_139881	NP_814687	NP_391646
25	proline dipeptidase	YP_795341	YP_193352	YP_806086	YP_001986850	YP_619381	YP_813405	YP_001843354	YP_814278	YP_001576955	NP_964516	NP_785744	YP_001271154	YP_001841531	YP_395027	YP_535312	YP_001032109	YP_811418	NP_267805	YP_001727733	YP_818030	YP_810182	YP_804734	YP_001450070	NP_721929	YP_141040	YP_820133	YP_139150	NP_815446	NP_389269
26	purine operon repressor	YP_794663	YP_193144	YP_807750	YP_001988662	YP_618481	YP_812402	YP_001843010	YP_814057	YP_001576771	NP_964223	NP_784256	YP_001270826	YP_001841206	YP_396264	YP_535211	YP_001033787	YP_812121	NP_268416	YP_001728620	YP_819073	YP_811064	YP_803831	YP_001449522	NP_720808	YP_142124	YP_821100	YP_140207	NP_813868	NP_387928
27	putative glycerol-3-phosphate acyltransferase PlsX	YP_795119	YP_194168	YP_806830	YP_001987767	YP_619241	YP_813256	YP_001844056	YP_814601	YP_001577678	NP_965331	NP_785219	YP_001271755	YP_001842090	YP_395315	YP_535516	YP_001031445	YP_808110	NP_266226	YP_001727724	YP_818024	YP_810072	YP_804342	YP_001449354	NP_720509	YP_140461	YP_819615	YP_138573	NP_816722	NP_389471
28	putative glycerol-3-phosphate acyltransferase PlsY	YP_794977	YP_193996	YP_806627	YP_001987570	YP_618972	YP_812914	YP_001843718	YP_814812	YP_001577545	NP_965025	NP_785394	YP_001271382	YP_001841747	YP_395588	YP_535763	YP_001032826	YP_809023	NP_267134	YP_001728379	YP_818831	YP_810599	YP_804458	YP_001450530	NP_721591	YP_140998	YP_820095	YP_139108	NP_815351	NP_389689
29	putative hydrolase	YP_795192	YP_194379	YP_806902	YP_001987842	YP_619323	YP_813344	YP_001844120	YP_815202	YP_001577815	NP_965441	NP_785135	YP_001271828	YP_001842164	YP_396000	YP_535395	YP_001031597	YP_808272	NP_266382	YP_001727673	YP_819197	YP_810491	YP_804210	YP_001449764	NP_722117	YP_141963	YP_820928	YP_140036	NP_816490	NP_390441
30	putative lipid kinase	YP_795735	YP_193446	YP_806296	YP_001987168	YP_618588	YP_812505	YP_001844286	YP_815303	YP_001577027	NP_965520	NP_784820	YP_001272022	YP_001842346	YP_396159	YP_536231	YP_001031795	YP_808496	NP_266576	YP_001728607	YP_819043	YP_811189	YP_804847	YP_001450669	NP_721885	YP_141898	YP_820861	YP_139971	NP_814477	NP_388554
31	putative manganese-dependent inorganic pyrophosphatase	YP_794981	YP_194000	YP_806634	YP_001987576	YP_618975	YP_812917	YP_001843722	YP_814816	YP_001577549	NP_965029	NP_785390	YP_001271386	YP_001841751	YP_395582	YP_535726	YP_001033256	YP_811593	NP_267969	YP_001728376	YP_818828	YP_810602	YP_804454	YP_001450925	NP_722018	YP_140790	YP_819903	YP_138906	NP_815324	NP_391935
32	putative permease	YP_795766	YP_193244	YP_807650	YP_001988564	YP_618552	YP_812475	YP_001844301	YP_814164	YP_001576856	NP_964389	NP_784761	YP_001272036	YP_001842360	YP_396349	YP_536292	YP_001031644	YP_808322	NP_266435	YP_001728832	YP_817731	YP_810654	YP_804868	YP_001449339	NP_722431	YP_142332	YP_821284	YP_140416	NP_814036	NP_388028
33	pyruvate kinase	YP_794939	YP_193840	YP_806585	YP_001987524	YP_618880	YP_812812	YP_001843684	YP_814709	YP_001577402	NP_964936	NP_785440	YP_001271352	YP_001841718	YP_395643	YP_535760	YP_001032433	YP_809388	NP_267488	YP_001727984	YP_818257	YP_810576	YP_804589	YP_001450620	NP_721573	YP_141556	YP_820550	YP_139647	NP_814779	NP_390796
34	ribose-phosphate pyrophosphokinase	YP_794665	YP_193150	YP_807748	YP_001988659	YP_618484	YP_812405	YP_001843012	YP_814059	YP_001576775	NP_964225	NP_784259	YP_001270828	YP_001841208	YP_396259	YP_535214	YP_001033016	YP_808845	NP_266970	YP_001727461	YP_819395	YP_809818	YP_803834	YP_001451354	NP_720506	YP_140457	YP_819612	YP_138568	NP_816767	NP_387932
35	S-adenosylmethionine synthetase	YP_795649	YP_194467	YP_806120	YP_001986888	YP_619372	YP_813396	YP_001844174	YP_814292	YP_001577909	NP_964529	NP_784949	YP_001271890	YP_001842225	YP_395081	YP_535334	YP_001033414	YP_811747	NP_268059	YP_001728638	YP_819161	YP_810424	YP_804146	YP_001450276	NP_721912	YP_141534	YP_820524	YP_139623	NP_814529	NP_390933
36	thiamine pyrophosphokinase	YP_795124	YP_194174	YP_806835	YP_001987772	YP_619254	YP_813265	YP_001844061	YP_814596	YP_001577684	NP_965336	NP_785214	YP_001271760	YP_001842095	YP_395310	YP_535511	YP_001033271	YP_811608	NP_267981	YP_001727793	YP_818973	YP_810382	YP_804337	YP_001449519	NP_720805	YP_142127	YP_821103	YP_140210	NP_816727	NP_389462
37	thymidylate kinase	YP_794780	YP_193303	YP_807445	YP_001988365	YP_619417	YP_813442	YP_001843103	YP_814215	YP_001576906	NP_964452	NP_784462	YP_001270937	YP_001841315	YP_394953	YP_536115	YP_001031765	YP_808471	NP_266554	YP_001728782	YP_817779	YP_810934	YP_804954	YP_001450818	NP_721996	YP_140903	YP_820000	YP_139014	NP_816392	NP_387909
38	undecaprenyl pyrophosphate synthase	YP_795478	YP_194128	YP_806798	YP_001987733	YP_619200	YP_813214	YP_001843534	YP_814634	YP_001577643	NP_965298	NP_785574	YP_001271292	YP_001841659	YP_395871	YP_535455	YP_001033656	YP_811991	NP_268287	YP_001727905	YP_818168	YP_810553	YP_804382	YP_001451120	NP_722107	YP_140626	YP_819756	YP_138737	NP_816141	NP_389535
39	uracil permease	YP_795827	YP_193474	YP_806676	YP_001987618	YP_618644	YP_812565	YP_001843250	YP_814326	YP_001577045	NP_964561	NP_785837	YP_001271065	YP_001841446	YP_395562	YP_535721	YP_001032218	YP_809629	NP_267759	YP_001728901	YP_819323	YP_810007	YP_804621	YP_001450397	NP_721267	YP_140936	YP_820027	YP_139047	NP_815426	NP_389431
40	uracil phosphoribosyltransferase	YP_795422	YP_193668	YP_806389	YP_001987320	YP_618768	YP_812700	YP_001843247	YP_815052	YP_001577223	NP_964788	NP_785838	YP_001271061	YP_001841442	YP_395742	YP_535485	YP_001033429	YP_811758	NP_268071	YP_001727820	YP_818905	YP_811096	YP_804809	YP_001450910	NP_722006	YP_140773	YP_819889	YP_138890	NP_816192	NP_391570
41	uridylate kinase	YP_795480	YP_194130	YP_806800	YP_001987735	YP_619202	YP_813216	YP_001843532	YP_814632	YP_001577645	NP_965300	NP_785576	YP_001271288	YP_001841655	YP_395874	YP_535453	YP_001033533	YP_811861	NP_268167	YP_001728259	YP_818668	YP_810551	YP_804380	YP_001450731	NP_721960	YP_140854	YP_819952	YP_138966	NP_816047	NP_389533
Hypothetical Proteins (7 genes)
1	hypothetical protein	YP_794358	YP_193816	YP_806772	YP_001987708	YP_618917	YP_812852	YP_001844566	YP_814681	YP_001577374	NP_965197	NP_786063	YP_001272264	YP_001842572	YP_395343	YP_536029	YP_001031687	YP_808387	NP_266472	YP_001727452	YP_819407	YP_811315	YP_803889	YP_001450054	NP_721128	YP_141108	YP_820192	YP_139207	NP_815434	NP_389088
2	hypothetical protein	YP_794829	YP_193599	YP_806202	YP_001987019	YP_618708	YP_812632	YP_001843174	YP_815113	YP_001577167	NP_964723	NP_784528	YP_001270994	YP_001841373	YP_395140	YP_536060	YP_001032841	YP_809008	NP_267119	YP_001727664	YP_817890	YP_810178	YP_803990	YP_001450247	NP_721675	YP_141239	YP_820310	YP_139324	NP_814515	NP_391355
3	hypothetical protein	YP_794828	YP_193598	YP_806201	YP_001987018	YP_618707	YP_812631	YP_001843173	YP_815114	YP_001577166	NP_964722	NP_784527	YP_001270993	YP_001841372	YP_395139	YP_536061	YP_001032842	YP_809007	NP_267118	YP_001727663	YP_817889	YP_810177	YP_803989	YP_001450246	NP_721676	YP_141238	YP_820309	YP_139323	NP_814514	NP_391356
4	hypothetical protein	YP_795022	YP_194027	YP_806698	YP_001987640	YP_618992	YP_812935	YP_001843998	YP_814836	YP_001577570	NP_965050	NP_785325	YP_001271521	YP_001841865	YP_395530	YP_535823	YP_001031863	YP_808559	NP_266701	YP_001727876	YP_818137	YP_810657	YP_804433	YP_001449904	NP_720912	YP_140661	YP_819786	YP_138772	NP_814880	NP_390101
5	hypothetical protein	YP_795189	YP_194377	YP_806899	YP_001987839	YP_619321	YP_813342	YP_001844117	YP_815200	YP_001577813	NP_965439	NP_785138	YP_001271825	YP_001842160	YP_395997	YP_535397	YP_001031601	YP_808276	NP_266386	YP_001727676	YP_819194	YP_810494	YP_804213	YP_001449768	NP_722112	YP_141960	YP_820925	YP_140033	NP_816488	NP_389389
6	hypothetical protein	YP_794799	YP_193576	YP_806166	YP_001986982	YP_618692	YP_812615	YP_001843145	YP_815135	YP_001577149	NP_964697	NP_784487	YP_001270967	YP_001841346	YP_395103	YP_536463	YP_001032771	YP_809146	NP_267247	YP_001728800	YP_817746	YP_810854	YP_803962	YP_001449923	NP_720936	YP_140785	YP_819899	YP_138902	NP_815472	NP_391431
7	hypothetical protein	YP_794858	YP_193618	YP_806254	YP_001987123	YP_618727	YP_812652	YP_001843195	YP_815089	YP_001577185	NP_964747	NP_784560	YP_001271013	YP_001841398	YP_395970	YP_536037	YP_001031798	YP_808500	NP_266579	YP_001728565	YP_819033	YP_811171	YP_804012	YP_001450183	NP_721786	YP_141612	YP_820616	YP_139702	NP_815819	NP_388056
